# Supplementary material for: Dissimilatory Fe(III) Reduction Controls on Arsenic Mobilization: A Combined Biogeochemical and NanoSIMS Imaging Approach
Source: Front Microbiol. 2021 Feb 22;12:640734. doi: 10.3389/fmicb.2021.640734 (PMC7938665; doi:10.3389/fmicb.2021.640734)
Supplement: Supplementary file 2 [file Table_1.XLSX]

## Sheet: S. ANA-3 WT
Normalised to dose
Unique ID	Area	ROI	Description	Area µm2	12C		13C		56Fe12C		56Fe16O		75As			13C/12C %	75As/56Fe16O %	Cells	Mineral		13C/12C %
					mean	stdev	mean	stdev	mean	stdev	mean	stdev	mean	stdev				N=117	N=73		Cells on wafer	Cells adjoining mineral	Cells on mineral
1	Area 1	1	Cell on wafer	1.09863	1281.27	228.108	75.6364	10.4429			83.4545	20.559	5.63636	1.20605		5.90322	6.75381	Areas=13			5.90322	5.61982	3.71201
2	Area 1	2	Cell on wafer	0.732422	690.364	72.9949	44.4545	4.80341			18.0909	11.2201	0.818182	0.750757		6.43929	4.52261				6.43929	6.1502	3.25895
3	Area 1	3	Cell on wafer	1.0498	594.636	97.1095	28.3636	4.52267			8.27273	2.96954	0.909091	0.94388		4.76991	10.989	Threshold for active cell:			4.76991	5.79848	3.78959
4	Area 1	4	Cell on wafer	0.708008	843.455	104.155	31.0909	6.50315			8.90909	4.36931	0.727273	0.904534		3.68614	8.16327	> 2.6 %			3.68614	4.90635	4.61316
6	Area 1	6	Cell on wafer	1.53809	1264	111.014	38.9091	11.2112			14.1818	4.06984	1.27273	1.42063		3.07825	8.97436	(background has up to 2.5 % in some cases)			3.07825	5.28024	4.0708
7	Area 1	7	Cell on wafer	0.952148	357.727	75.0921	13.6364	5.00545			3.18182	1.53741	0.0909091	0.301511		3.81194	2.85714				3.81194	4.81155
8	Area 1	8	Cell on wafer	0.952148	414.182	47.0528	30.0909	6.45685			5.27273	2.7961	0.727273	0.904534		7.26514	13.7931				7.26514	3.18949
9	Area 1	10	Mineral	0.78125	925.545	119.396	10.4545	3.04512			483.364	36.6777	23.8182	6.30584		1.12956	4.92759				7.3423	3.14136
10	Area 1	11	Mineral	0.683594	914.727	193.878	9.81818	3.73679			313	36.0638	18.2727	5.60519		1.07335	5.83793				6.0094	2.99881
12	Area 1	12	Mineral	0.415039	118.455	10.82	1.27273	0.786245			251.455	37.1493	10.9091	3.14498		1.07444	4.33839				8.08296	3.50772
13	Area 1	13	Mineral	0.268555	168.727	56.5015	2.36364	1.50151			241.455	14.5421	7.45455	3.04512		1.40086	3.08735				8.50727	3.53807
14	Area 1	14	Background	0.170898	81.8182	8.60021	1.72727	1.3484			4.18182	1.77866	0.363636	0.80904		2.11111	8.69565				7.78168	2.87247
15	Area 1	15	Background	0.219727	77.7273	7.08648	1	1			5.72727	2.76011	0.454545	0.8202		1.28655	7.93651				6.94636	4.5765
16	Area 1	16	Background	0.244141	236.273	18.7728	2.27273	1.3484			15.7273	3.46672	1	0.774597		0.961908	6.35838				3.77781	4.74517
17	Area 1	17	Background	0.292969	146	23.8956	1.27273	1.00905			2.09091	1.22103	0.454545	0.522233		0.871731	21.7391				8.62633	9.47837
18	Area 1	18	Background	0.341797	313.545	23.6996	4.09091	1.3751			26.6364	8.64029	1.90909	1.3751		1.30473	7.16724				5.75706	5.86701
19	Area 1	19	Background	0.610352	80.9091	9.25694	1	0.894427			7.90909	3.23897	0.363636	0.504525		1.23596	4.5977				5.19927	3.05851
21	Area 2	1	Cell on wafer	0.610352	1478.94	219.231	108.588	17.2918			5.82353	2.45549	3.05882	1.71284		7.3423	52.5253				5.55364
22	Area 2	2	Cell on wafer	0.648499	2001.76	612.797	120.294	41.0925			10.7059	3.40523	7.17647	2.55527		6.0094	67.033				6.91905
23	Area 2	3	Cell on wafer	1.44958	3950.94	287.759	319.353	26.7043			16	4.86056	8.47059	2.87484		8.08296	52.9412				6.31813
24	Area 2	4	Cell on wafer	0.534058	1488	247.918	126.588	22.8228			2.23529	1.56243	2.35294	1.27187		8.50727	105.263				5.91555
25	Area 2	5	Cell on wafer	1.56403	1037.88	127.508	80.7647	9.7758			1.23529	1.20049	2.64706	1.72993		7.78168	214.286				5.54865
26	Area 2	6	Cell on wafer	1.48773	1751.24	214.549	121.647	20.9909			3	1.65831	2.82353	2.03824		6.94636	94.1176				3.34505
27	Area 2	7	Cell on wafer	1.37329	2178.35	309.159	82.2941	14.5506			2.52941	1.62472	3.05882	2.35772		3.77781	120.93				8.26413
28	Area 2	8	Cell on wafer	0.648499	1151.06	302.474	99.2941	28.8222			2.52941	1.97223	4.05882	2.07577		8.62633	160.465				7.50538
29	Area 2	9	Cell on wafer	0.610352	1784	304.774	102.706	18.0061			2.82353	2.12824	3.11765	1.7636		5.75706	110.417				3.26976
30	Area 2	10	Cell on wafer	1.83105	1676.71	392.092	87.1765	18.2525			2.29412	1.72354	2.94118	1.71284		5.19927	128.205				5.40863
31	Area 2	11	Cell on wafer	1.37329	1534.76	295.241	85.2353	14.1666			2.64706	1.76569	3	2.15058		5.55364	113.333				7.21819
32	Area 2	12	Cell on wafer	2.09808	2470.59	286.952	170.941	21.3028			4.41176	1.80481	6.23529	3.38248		6.91905	141.333				7.10532
33	Area 2	13	Cell on wafer	0.724792	847.235	136.628	53.5294	10.2294			0.647059	0.701888	1	1.06066		6.31813	154.545				5.28801
34	Area 2	14	Cell on wafer	0.572205	1427.94	186.216	84.4706	13.375			5.11765	2.49706	2.52941	1.4194		5.91555	49.4253				6.25153
35	Area 2	15	Cell on wafer	1.48773	4495	669.273	249.412	36.3766			10.8235	3.04621	10.2941	3.90136		5.54865	95.1087				5.4539
36	Area 2	16	Celll adjoining mineral	0.686646	2334.18	650.536	131.176	35.0147			5.11765	2.36861	11.1176	3.95099		5.61982	217.241				8.2761
37	Area 2	17	Cell on wafer	0.457764	7095.65	588.595	237.353	26.2867			96.0588	23.9986	13.6471	4.32928		3.34505	14.207				6.42483
38	Area 2	18	Cell on wafer	0.457764	885.471	165.169	73.1765	15.6174			1.29412	0.848875	2.35294	1.61791		8.26413	181.818				6.69975
39	Area 2	19	Cell on wafer	0.724792	1065.12	143.108	79.9412	11.0819			0.764706	0.83137	1.82353	1.77607		7.50538	238.462				9.53586
40	Area 2	20	Cell on wafer	0.991821	4753	594.675	155.412	19.6789			10.1765	2.60373	4.23529	1.85504		3.26976	41.6185				8.55057
41	Area 2	21	Cell on wafer	0.762939	2715.71	393.33	146.882	31.3685			13.5882	2.64714	8.76471	2.04724		5.40863	64.5022				6.02856
42	Area 2	22	Celll adjoining mineral	0.724792	1315.12	142.553	80.8824	11.6827			1.94118	1.24853	3.05882	1.56007		6.1502	157.576				10.9635
43	Area 2	23	Celll adjoining mineral	1.33514	1113.88	135.754	64.5882	11.806			3.11765	1.83311	2.23529	1.48026		5.79848	71.6981				6.37602
44	Area 2	24	Celll adjoining mineral	2.55585	1551.41	167.382	76.1176	9.62342			6.52941	2.52779	2.29412	1.44761		4.90635	35.1351				6.60944
45	Area 2	25	Cell on wafer	1.2207	1249.29	98.8147	90.1765	10.4417			22.8824	7.28768	4.47059	2.09516		7.21819	19.5373				4.4575
46	Area 2	26	Cell on wafer	2.21252	1186.35	175.636	84.2941	14.8356			4.29412	2.801	4.58824	2.12305		7.10532	106.849				4.67836
47	Area 2	27	Mineral	2.5177	156	17.1355	1.47059	1.54587			967.529	37.8271	34.9412	4.43665		0.942685	3.61138				4.09091
48	Area 2	28	Mineral	2.47681	834.059	83.4195	8.58824	3.92203			1829.35	67.1472	62.2353	11.3056		1.02969	3.40204				5.6576
49	Area 2	29	Mineral	2.78473	179.059	15.0519	2	1.76777			1352.24	51.1927	49.8235	7.23045		1.11695	3.68453				5.56576
50	Area 2	30	Mineral	3.20435	975.882	132.376	10.0588	2.56102			2067.82	102.893	87.1176	9.82905		1.03074	4.21301				5.05303
51	Area 2	31	Mineral	4.42505	146.176	6.99317	1.23529	1.20049			1160.29	33.2787	43.8235	5.54792		0.84507	3.77693				3.77788
52	Area 2	32	Background	4.15802	88.7647	28.9968	2.64706	1.76569			5.58824	1.97037	4.17647	1.87867		2.98211	74.7368				3.05445
53	Area 2	33	Background	2.28882	113.412	20.0626	1.23529	1.25147			9	3.53553	5.64706	2.57248		1.08921	62.7451				5.20432
54	Area 2	34	Background	1.48773	113.588	24.8874	1.76471	0.970143			7.23529	3.40091	4.64706	2.26222		1.5536	64.2276				6.84781
55	Area 2	35	Background	2.13623	106.588	31.2331	2.47059	1.77192			4.88235	2.17607	1.23529	1.20049		2.31788	25.3012				3.89114
56	Area 2	36	Background	1.75476	96.4118	15.6647	1.35294	1.16946			4.23529	1.98524	2.29412	1.44761		1.40329	54.1667				5.12484
57	Area 3	1	Cell on wafer	0.805664	2118	72.4679	112	12.775			4.5	1.04881	2.66667	1.36626		5.28801	59.2593				4.28468
58	Area 3	2	Cell adjoining mineral	0.90332	565	19.0158	29.8333	4.35507			26	7.87401	3.83333	1.94079		5.28024	14.7436				3.01139
59	Area 3	3	Cell adjoining mineral	0.341797	415.667	24.7036	20	4.93964			50.1667	8.25631	8.16667	1.47196		4.81155	16.2791				5.15251
60	Area 3	4	Cell on wafer	0.512695	679.833	65.9497	42.5	4.59347			0.833333	1.16905	2.16667	2.40139		6.25153	260				6.54725
61	Area 3	5	Cell on wafer	0.585937	1402.67	68.1606	76.5	12.502			4.83333	2.2286	2.16667	1.47196		5.4539	44.8276				5.01377
62	Area 3	6	Cell on wafer	1.02539	485.333	33.6789	40.1667	7.65289			0.5	0.547723	0	0		8.2761	0				4.71631
63	Area 3	7	Cell on wafer	0.683594	381.333	68.2837	24.5	4.13521			0.333333	0.516398	0.833333	0.752773		6.42483	250				8.42426
64	Area 3	8	Cell on wafer	0.756836	470.167	62.2042	31.5	10.9316			0.5	0.547723	0.5	0.83666		6.69975	100				8.78586
65	Area 3	9	Cell on wafer	0.512695	395	48.8794	37.6667	4.32049			0.666667	1.63299	0.333333	0.516398		9.53586	50				9.28281
66	Area 3	10	Cell on wafer	0.317383	319.667	26.9048	27.3333	6.7429			2.83333	1.32916	1	1.54919		8.55057	35.2941				18.0347
67	Area 3	11	Cell on wafer	0.439453	315.167	25.1827	19	5.05964			6.33333	1.36626	1.33333	1.0328		6.02856	21.0526				8.52591
68	Area 3	12	Cell on wafer	0.976562	200.667	31.9541	22	5.4037			2.16667	2.04124	1.16667	0.752773		10.9635	53.8462				6.37868
69	Area 3	13	Cell on wafer	0.878906	305.833	33.1326	19.5	2.42899			2	0.894427	1.83333	1.32916		6.37602	91.6667				9.32897
70	Area 3	14	Cell on wafer	0.488281	194.167	26.8285	12.8333	4.07022			2.16667	1.32916	0.666667	0.516398		6.60944	30.7692				18.5936
71	Area 3	15	Cell adjoining mineral	0.732422	28.0526	12.4386	0.894737	0.737468			14	8.68588	1.68421	1.49267		3.18949	12.0301				5.30531
72	Area 3	16	Cell adjoining mineral	0.561523	15.9167	4.81396	0.5	0.6742			10.75	7.02107	1.41667	1.31137		3.14136	13.1783				7.37746
74	Area 3	17	Mineral	0.390625	15.6923	5.57352	0.230769	0.438529			12.0769	7.68615	1.07692	1.11516		1.47059	8.9172				5.0407
75	Area 3	18	Mineral	0.244141	22.8462	4.37505	0.538462	0.660225			17.7692	5.27816	1.38462	1.60927		2.3569	7.79221				5.51226
76	Area 3	19	Mineral	0.317383	18.5	3.92953	0.277778	0.460889			15.0556	7.52621	1.66667	1.37199		1.5015	11.0701				13.0203
77	Area 3	20	Mineral	0.268555	30.25	4.95663	0.583333	0.668558			22.4167	10.4225	2.25	1.42223		1.92837	10.0372				54.4396
78	Area 3	21	Mineral	0.219727	665.5	67.4885	7.66667	3.93277			134.5	17.49	15.5	3.56371		1.15202	11.5242				15.7653
79	Area 3	22	Mineral	0.317383	1200.17	110.944	13.8333	3.65605			6	2.28035	1.33333	1.36626		1.15262	22.2222				11.2886
80	Area 3	23	Mineral	0.439453	1061	166.762	12.3333	3.77712			3.33333	2.16025	1.5	0.547723		1.16243	45				13.8187
82	Area 3	24	Background	0.463867	129.5	16.9558	2.16667	1.60208			0.666667	0.816497	0.5	0.547723		1.6731	75				14.8085
83	Area 3	25	Background	0.292969	34.3333	6.43946	0.5	0.547723			0	0	0	0		1.45631	#DIV/0!				9.45805
84	Area 3	26	Background	0.341797	63	8.78635	1	0.894427			0.833333	0.983192	0.333333	0.816497		1.5873	40				4.38199
85	Area 3	27	Background	0.317383	24.8333	2.92689	0.333333	0.516398			0.5	0.83666	0	0		1.34228	0				4.85653
86	Area 3	28	Background	0.268555	383.5	28.981	6.83333	2.04124			4.16667	2.31661	1.83333	1.16905		1.78183	44				7.15353
87	Area 4	1	Cell on wafer	2.69989	2460.85	1736.81	109.692	90.7695			49.1538	28.9837	6.11538	5.23318		4.4575	12.4413				6.83595
88	Area 4	2	Cell on wafer	3.18604	3.42	3.83018	0.16	0.238683			0.04	0.196946	0.01	0.1		4.67836	25				7.92669
89	Area 4	3	Cell on wafer	1.2085	4.4	5.18545	0.18	0.538985			0.08	0.307482	0.04	0.281411		4.09091	50				2.6535
90	Area 4	4	Cell on wafer	1.70288	197.08	58.6738	11.15	4.28617			3.71	2.03651	0.75	0.946818		5.6576	20.2156				5.02266
91	Area 4	5	Cell on wafer	1.64795	321.25	88.8635	17.88	6.03739			6.87	2.76944	1.3	1.367		5.56576	18.9229				5.71859
92	Area 4	6	Cell on wafer	2.2522	371.46	92.3641	18.77	5.46958			8.49	3.29829	1.74	1.30748		5.05303	20.4947				5.91968
93	Area 4	7	Cell on wafer	1.26343	325.05	141.181	12.28	7.37876			39.84	12.8257	4.69	2.36		3.77788	11.7721				6.16915
94	Area 4	8	Cell on wafer	0.823975	427.9	184.025	13.07	5.74589			31.71	7.05003	4.4	2.31377		3.05445	13.8757				8.57355
95	Area 4	9	Cell adjoining mineral	2.52686	209.75	143.089	6.29	6.17963			17.29	4.82061	0.6	0.710669		2.99881	3.47021				5.7691
96	Area 4	10	Cell adjoining mineral	2.69165	332.98	274.421	11.68	11.8636			1.84	1.31595	0.61	0.764027		3.50772	33.1522				5.86401
97	Area 4	11	Mineral	4.83398	2172.13	557.322	23.9	7.2104			2109.58	165.274	54.83	9.27041		1.1003	2.5991				11.3036
98	Area 4	12	Mineral	1.53809	229.22	61.8923	3.41	1.76438			996.51	94.3268	38.98	6.93692		1.48765	3.91165				5.56452
99	Area 4	13	Mineral	1.37329	164.17	63.578	2.13	1.48837			333.09	90.7198	13.64	4.78533		1.29744	4.09499			AVERAGE	7.36393	4.67883	3.8889
100	Area 4	14	Mineral	1.92261	89.58	18.9706	1.24	1.1902			389.94	45.6543	15.91	4.33472		1.38424	4.08011			ST Dev	5.78181	1.68008	0.498907
101	Area 4	15	Background	1.31836	13.75	12.702	0.13	0.366667			0.47	0.797154	0.13	0.366667		0.945455	27.6596			N	94	17	5
102	Area 4	16	Background	0.549316	12.06	12.057	0.17	0.472582			0.47	0.717107	0.12	0.383498		1.40962	25.5319			Total	116
103	Area 4	17	Background	0.494385	17.02	16.3089	0.25	0.479372			1.37	1.15168	0.18	0.411452		1.46886	13.1387
104	Area 4	18	Background	0.604248	37.89	23.3597	0.46	0.744271			7.97	3.16054	0.64	0.835089		1.21404	8.03011
105	Area 4	19	Background	0.274658	7.98	6.43849	0.07	0.293189			0.42	0.669388	0.04	0.196946		0.877193	9.52381
106	Area 4	20	Background	0.549316	26.11	23.2226	0.51	0.969171			2.93	1.75956	0.21	0.477684		1.95327	7.16724
107	Area 5	1	Cell on wafer	1.25885	399.077	63.1539	20.7692	4.36184			0.846154	1.21423	0.153846	0.375534		5.20432	18.1818
108	Area 5	2	Cell on wafer	1.18256	419	62.9802	28.6923	5.54353			0.846154	0.898717	0.153846	0.375534		6.84781	18.1818
109	Area 5	3	Cell on wafer	0.572205	342	62.6538	13.3077	6.00534			0.846154	0.898717	0.461538	0.660225		3.89114	54.5455
110	Area 5	4	Cell on wafer	0.87738	351.231	55.4153	18	5.41603			9.84615	5.03068	1.38462	0.767948		5.12484	14.0625
111	Area 5	5	Cell adjoining mineral	1.02997	271.769	39.4275	9.61538	1.75777			5.46154	3.25616	0.615385	0.960769		3.53807	11.2676
112	Area 5	6	Cell on wafer	0.38147	741.462	80.3748	31.7692	6.13941			3.15385	1.67562	1.07692	1.18754		4.28468	34.1463
113	Area 5	7	Cell on mineral	0.419617	685.923	81.1752	25.4615	6.07749			52.7692	7.37285	3.15385	1.81871		3.71201	5.97668
114	Area 5	8	Cell adjoining mineral	0.343323	444.538	68.3223	12.7692	2.9764			10.7692	3.39494	2.07692	1.49786		2.87247	19.2857
115	Area 5	9	Cell on wafer	0.495911	283.538	34.27	8.53846	2.9893			3.46154	1.98391	1.07692	0.862316		3.01139	31.1111
116	Area 5	10	Cell on wafer	1.44958	186.615	24.6121	9.61538	2.06311			7.30769	2.49615	1.46154	1.26592		5.15251	20
117	Area 5	11	Cell adjoining mineral	1.18256	225.231	20.3107	10.3077	2.68901			2	2	0.230769	0.438529		4.5765	11.5385
118	Area 5	12	Cell on wafer	0.839233	124.538	16.2461	8.15385	3.33782			19.6923	4.80251	0.538462	0.660225		6.54725	2.73437
119	Area 5	13	Cell on wafer	1.02997	139.615	18.6572	7	3.21455			0.538462	0.967418	0.384615	0.50637		5.01377	71.4286
120	Area 5	14	Cell adjoining mineral	0.991821	87.5385	35.2387	4.15385	1.72463			0.615385	0.960769	0.0769231	0.27735		4.74517	12.5
121	Area 5	15	Cell on wafer	0.801086	216.923	28.938	10.2308	4.72853			0.692308	1.1094	0.230769	0.438529		4.71631	33.3333
122	Area 5	16	Cell adjoining mineral	1.10626	120.923	26.5062	11.4615	3.25616			0.615385	0.869718	0.0769231	0.27735		9.47837	12.5
123	Area 5	17	Cell adjoining mineral	0.915527	118	16.558	6.92308	2.39658			7.61538	2.43374	1.53846	1.19829		5.86701	20.202
124	Area 5	18	Mineral	0.686646	22.4615	4.15563	0.153846	0.375534			138.846	21.1299	4.84615	1.40512		0.684932	3.4903
125	Area 5	19	Mineral	0.839233	133.615	48.2503	1.55385	2.0755			145.154	11.8029	7.69231	2.98286		1.16292	5.29942
126	Area 5	20	Mineral	0.953674	30.9231	6.51232	0.569231	0.83205			110.769	14.4692	3.30769	1.60128		1.8408	2.98611
127	Area 5	21	Background	0.87738	27.3846	10.8746	0.538462	0.77625			0.307692	0.480384	0.0769231	0.27735		1.96629	25
128	Area 5	22	Background	0.419617	56.3077	10.8196	0.615385	0.767948			1.15385	1.51911	0.307692	0.630425		1.0929	26.6667
129	Area 5	23	Background	0.648499	24.5385	4.78914	0.307692	0.480384			2.46154	1.56074	0.230769	0.438529		1.25392	9.375
130	Area 5	24	Background	1.297	42.7692	18.5973	1	0.816497			0.153846	0.375534	0.130769	0.438529		2.33813	85
131	Area 5	25	Background	1.14441	21.3077	8.69276	0.307692	0.85485			1.30769	1.25064	0.153846	0.375534		1.44404	11.7647
132	Area 5	26	Background	2.02179	86.8462	28.3985	2.15385	1.51911			1.07692	0.954074	0.153846	0.375534		2.48007	14.2857
133	Area 6	1	Cell on wafer	1.25885	1764.25	320.755	148.625	23.8563			56.375	16.1062	5.125	1.55265		8.42426	9.09091
134	Area 6	2	Cell on wafer	1.18256	2235.12	284.074	196.375	37.5117			14.75	4.59036	2	2		8.78586	13.5593
135	Area 6	3	Cell on wafer	0.572205	2487.12	341.817	230.875	36.6116			8.875	1.95941	1.375	1.06066		9.28281	15.493
136	Area 6	4	Cell on wafer	0.87738	865	142.064	156	36.1979			5.75	4.49603	0.875	0.64087		18.0347	15.2174
137	Area 6	5	Cell on wafer	1.02997	714	102.919	60.875	7.95411			21.25	3.95511	0.625	1.06066		8.52591	2.94118
138	Area 6	6	Cell on wafer	0.38147	619.25	184.258	39.5	12.1773			3.875	2.29518	0.75	1.0351		6.37868	19.3548
139	Area 6	7	Cell on wafer	1.56403	89.4146	49.0754	8.34146	5.73851			0.512195	0.711405	0.097561	0.300406		9.32897	19.0476
140	Area 6	8	Cell on wafer	1.98364	83.0789	45.8769	15.4474	9.71925			0.526316	0.774144	0.0657895	0.29824		18.5936	12.5
141	Area 6	9	Cell on wafer	1.48773	49.95	30.4622	2.65	3.39155			7.1	9.883	0.1	0.307794		5.30531	1.40845
142	Area 6	10	Cell on wafer	1.67847	68.2414	35.6167	5.03448	3.35392			0.62069	0.775232	0	0		7.37746	0
143	Area 6	11	Mineral	0.839233	128.5	17.5255	1.375	1.30247			249.75	16.0424	7.875	1.95941		1.07004	3.15315
144	Area 6	12	Mineral	1.2207	94.5	20.983	0.875	1.12599			408.75	19.7683	13.75	3.84522		0.925926	3.36391
145	Area 6	13	Mineral	0.724792	113.25	27.2436	2.3	1.69031			561.25	29.0996	16.875	4.61171		2.03091	3.00668
146	Area 6	14	Mineral	1.37329	373.875	52.6564	3.125	1.55265			327.375	68.8517	19.25	4.33425		0.835841	5.88011
147	Area 6	15	Background	1.56403	127.25	15.9799	2.375	1.18773			3.375	2.44584	0.25	0.707107		1.8664	7.40741
148	Area 6	16	Background	1.297	67.75	17.244	0.75	0.886405			1.625	1.68502	0.375	0.517549		1.10701	23.0769
149	Area 6	17	Background	1.25885	98.5	27.7128	2	1.30931			6.875	3.09089	0.625	1.18773		2.03046	9.09091
150	Area 6	18	Background	1.83105	114.75	30.0749	1.625	1.99553			1.25	0.886405	0.5	0.755929		1.41612	40
151	Area 6	19	Background	0.87738	138.125	16.6256	1.375	1.50594			4.875	1.88509	0.125	0.353553		0.995475	2.5641
152	Area 6	20	Background	1.44958	108.5	9.72478	2	1.06904			2.625	1.40789	0.5	0.534522		1.84332	19.0476
153	Area 7	1	Cell adjoining mineral	1.71661	10626.1	680.665	325	23.2275			29.8	7.59038	9.7	2.91429		3.05851	32.5503
154	Area 7	2	Cell on mineral	1.14441	3731.27	296.296	121.6	16.0637			123.4	27.7446	19.3333	4.97811		3.25895	15.6672
155	Area 7	3	Cell on mineral	1.64032	3281.8	198.223	124.367	16.0204			22.4333	6.25153	6.16667	2.27556		3.78959	27.4889
156	Area 7	4	Cell on wafer	1.10626	1830.43	391.42	92.2667	22.195			33.5	8.62134	11.7	4.419		5.0407	34.9254
157	Area 7	5	Cell on wafer	1.18256	1415.63	142.613	78.0333	10.877			4.43333	2.63509	4.26667	1.94641		5.51226	96.2406
158	Area 7	6	Mineral	2.40326	492.833	177.133	5.3	3.46559			807.667	40.4751	19.4	3.28634		1.07541	2.40198
159	Area 7	7	Mineral	2.09808	336.7	70.4959	3.93333	2.21178			780.633	49.7535	23.6667	5.33261		1.1682	3.03173
160	Area 7	8	Mineral	0.724792	981.733	186.279	10.4	3.89164			1588.57	98.396	51.2333	7.97273		1.05935	3.22513
161	Area 7	9	Mineral	1.79291	54.4667	6.51118	0.466667	0.571346			723.2	39.7201	22.2	5.18885		0.856793	3.06969
162	Area 7	10	Mineral	1.06812	142.233	38.5063	1.33333	0.958927			925.533	43.6086	23.8333	4.0606		0.937427	2.57509
163	Area 7	11	Background	1.75476	148.467	25.7263	1.86667	1.47936			11.9	4.84483	3	1.61885		1.2573	25.2101
164	Area 7	12	Background	2.40326	102.733	17.8111	1.1	1.09387			6.13333	2.02967	3.26667	1.96404		1.07073	53.2609
165	Area 7	13	Background	1.25885	121.467	9.99218	2.06667	1.28475			4.86667	2.17721	0.766667	0.897634		1.70143	15.7534
166	Area 7	14	Background	1.06812	159.367	16.1255	1.86667	1.30604			9.6	4.35177	3.66667	2.42591		1.1713	38.1944
167	Area 7	15	Background	2.32697	216.967	28.9476	2.63333	1.54213			5	2.30442	1.7	1.20773		1.2137	34
168	Area 8	1	Cell on wafer	1.67847	486.625	11.075	63.3599	5.46121	0.282101	0.11284	3.78016	0.745658	0.789883	0.291353		13.0203	20.8955
169	Area 8	2	Cell on wafer	0.87738	288.42	20.4653	35.6012	3.94942	0.225681	0.184268	3.94942	1.43327	0.677043	0.184268		12.3435	17.1429
170	Area 8	3	Cell on wafer	0.953674	38.7607	5.8659	21.1012	2.76094	0.0564202	0.11284	13.6537	3.79654	0.620623	0.385424		54.4396	4.54545
171	Area 8	4	Cell on wafer	1.02997	172.138	7.15418	27.1381	4.39692	0.0564202	0.11284	0.677043	0.184268	0.225681	0.184268		15.7653	33.3333
172	Area 8	5	Cell on wafer	2.5177	257.897	1.70261	29.1128	2.10098	0.0564202	0.11284	0.394942	0.216073	0.169261	0.216073		11.2886	42.8571
173	Area 8	6	Mineral	1.71661	71.8794	2.0059	1.29767	0.283976	0.620623	0.385424	262.072	12.0599	4.79572	0.69864		1.80534	1.82992
174	Area 8	7	Mineral	1.98364	34.1342	3.0187	0.0564202	0.11284	0.451362	0.319161	193.578	18.44	3.49805	0.291353		0.165289	1.80705
175	Area 8	8	Mineral	1.67847	55.7432	2.62541	0.394942	0.465253	0.902724	0.319161	97.2685	8.56993	1.69261	0.537228		0.708502	1.74014
176	Area 8	9	Mineral	1.52588	29.7335	5.24556	0.169261	0.216073	0.282101	0.11284	128.92	9.59321	1.63619	0.564202		0.56926	1.26915
177	Area 8	10	Mineral	1.10626	67.2529	5.51881	0.677043	0.412035	0.394942	0.338521	156.566	7.41978	2.20039	0.338521		1.00671	1.40541
178	Area 8	11	Mineral	1.8692	74.9825	4.40463	0.846304	0.500415	0.620623	0.338521	209.15	18.5474	4.23152	0.998707		1.12867	2.0232
179	Area 8	12	Background	1.33514	5.47276	1.92712	0.0564202	0.11284	0	0	0.620623	0.11284	0.620623	0.338521		1.03093	100
180	Area 8	13	Background	1.41144	29	4.93239	0.338521	0.225681	0	0	3.32879	1.21358	0.902724	0.921339		1.16732	27.1186
181	Area 8	14	Background	1.56403	102.516	9.44698	1.24125	0.701671	0	0	4.62646	0.748499	1.52335	0.465253		1.21079	32.9268
182	Area 8	15	Background	0.991821	20.7626	3.12169	0.225681	0.184268	0	0	6.99611	0.957483	2.31323	0.500415		1.08696	33.0645
183	Area 8	16	Background	1.37329	13.823	2.31162	0.0564202	0.11284	0.0564202	0.11284	2.25681	0.487527	0.507782	0.11284		0.408163	22.5
184	Area 8	17	Background	1.2207	20.0292	6.2308	0.394942	0.648219	0	0	1.57977	0.759755	0.620623	0.216073		1.97183	39.2857
185	Area 9	1	Cell on wafer	4.44946	2919.87	17.1153	403.488	17.1153	0.228346	0.322931	4.79528	0.322931	0.913386	1.29172		13.8187	19.0476
186	Area 9	2	Cell on wafer	3.49159	1472.61	2.26051	218.071	6.13568	0.456693	0.645861	4.56693	1.29172	0.913386	0.645861		14.8085	20
193	Area 9	3	Background	1.82304	15.5276	5.16689	0	0	0	0	2.51181	0.968792	0.685039	0.968792		0	27.2727
194	Area 9	4	Background	1.76125	85.8583	3.87517	1.37008	0.645861	0	0	3.88189	0.968792	1.14173	0.968792		1.59574	29.4118
195	Area 9	5	Background	1.17416	47.0394	9.68792	0.685039	0.968792	0	0	4.56693	1.93758	2.28346	0.645861		1.45631	50
196	Area 9	6	Background	1.60675	13.7008	7.10447	0	0	0	0	0.913386	0.645861	0.685039	0.968792		0	75
197	Area 9	7	Background	1.29776	19.8661	4.84396	0.228346	0.322931	0	0	1.82677	0.645861	0	0		1.14943	0
198	Area 9	8	Background	1.08147	54.5748	7.42741	0.913386	0	0	0	0.456693	0.645861	0	0		1.67364	0
199	Area 10	1	Cell on wafer	0.926971	392.077	40.9867	37.0828	5.00023	2510.33	33.5416	0.0887574	0.172513	0.532544	0.426692		9.45805	600
200	Area 10	2	Cell on wafer	0.710678	944.29	42.0416	41.3787	3.64513	1517.52	15.9763	0.035503	0.0748468	0.372781	0.318099		4.38199	1050
201	Area 10	3	Cell on wafer	1.91574	907.58	48.024	44.0769	3.00211	2227.07	42.5556	0.0710059	0.0916682	0.213018	0.299387		4.85653	300
202	Area 10	4	Cell on wafer	1.01967	356.343	25.9561	25.4911	2.57407	2275.38	122.326	0.0887574	0.0935585	0.710059	0.301717		7.15353	800
203	Area 10	5	Cell on wafer	0.98877	302.006	29.8813	20.645	2.37137	2708.54	203.032	0.12426	0.146143	0.550296	0.228405		6.83595	442.857
204	Area 10	6	Mineral	0.834274	452.29	16.4709	5.82249	1.27679	116.254	15.3772	26.503	3.38372	6.88757	0.733346		1.28733	25.9879
205	Area 10	7	Mineral	1.11237	317.592	11.4072	4.1716	0.808077	55.2604	3.71044	26.8757	1.6445	5.89349	1.20629		1.31351	21.9287
206	Area 10	8	Mineral	0.710678	515.698	24.4616	7.18935	1.31582	487.012	76.5273	33.9941	3.05207	8.9645	1.57501		1.3941	26.3708
207	Area 10	9	Mineral	1.08147	397.509	16.387	5.20118	0.861755	58.1538	3.68597	37.4556	1.61615	8.07692	1.07897		1.30844	21.564
208	Area 10	10	Mineral	0.896072	464.325	20.8855	6.35503	1.16795	188.84	29.4676	35.3964	2.0174	8.75148	1.02846		1.36866	24.7242
209	Area 10	11	Mineral	0.679779	233.467	10.2961	2.87574	0.71888	118.367	20.3732	17.0414	2.01705	3.69231	0.985878		1.23175	21.6667
210	Area 10	12	Mineral	0.587082	723.976	37.3086	13.6154	2.03614	859.74	41.2187	15.1953	2.22378	17.9112	1.64716		1.88064	117.874
211	Area 10	13	Background	0.772476	103.953	2.91711	2.14793	0.594373	6622.07	181.112	0.0177515	0.0561351	0.0532544	0.119813		2.06626	300
212	Area 10	14	Background	1.11237	20.929	2.12927	0.319527	0.353052	7457.2	453.567	0.0177515	0.0561351	0	0		1.52672	0
213	Area 10	15	Background	0.926971	128.805	5.29062	2.80473	0.479253	8457.23	278.562	0.0710059	0.124119	0.142012	0.163125		2.17751	200
214	Area 10	16	Background	1.26686	69.1775	4.13952	1.15385	0.51073	9574.4	278.784	0	0	0.0177515	0.0561351		1.66795	#DIV/0!
215	Area 10	17	Background	0.679779	248.006	23.9175	4.34911	0.781648	5740.08	391.229	0.0887574	0.0935585	0.319527	0.140026		1.75363	360
216	Area 10	18	Background	1.05057	99.3195	6.32181	1.73964	0.514487	12786	719.241	0	0	0.0177515	0.0561351		1.75156	#DIV/0!
217	Area 10	19	Background	0.772476	49.8817	3.97728	1.06509	0.28988	7257.62	165.331	0	0	0.0177515	0.0561351		2.13523	#DIV/0!
218	Area 10	20	Background	0.64888	30.6746	3.00298	0.568047	0.449081	12950.4	1019.16	0	0	0	0		1.85185	#DIV/0!
219	Area 11	1	Cell on wafer	3.89099	20.8484	8.55867	1.65259	0.67784	0.00232693	0.0063244	0.0335078	0.0346925	0.0151251	0.0178204		7.92669	45.1389
220	Area 11	2	Cell on wafer	2.28882	349.543	208.972	9.27512	3.28068	0.0629965	0.105424	0.160262	0.109125	0.0497835	0.0475229		2.6535	31.0638
221	Area 11	3	Mineral	0.610352	0.974985	0.448152	0.0111693	0.0146494	0.00605002	0.0103401	11.802	8.30425	0.198022	0.143546		1.14558	1.67787
222	Area 11	4	Mineral	1.67847	2.01978	0.851763	0.0209424	0.0197229	0.0125654	0.0137318	20.9187	14.9899	0.369284	0.266427		1.03687	1.76533
223	Area 11	5	Mineral	2.97546	1.67237	0.711071	0.0172193	0.0189413	0.0102385	0.0131973	18.9084	13.822	0.335311	0.243865		1.02964	1.77334
224	Area 11	6	Mineral	3.39508	1.65375	0.68167	0.0148924	0.0161309	0.0109366	0.016634	19.529	14.0235	0.34299	0.241827		0.900521	1.75631
225	Area 11	7	Mineral	0.915527	1.99232	0.798087	0.0186155	0.0193971	0.014427	0.0172279	21.0708	15.2384	0.374403	0.27015		0.934361	1.77688
226	Area 11	8	Mineral	1.25885	1.52949	0.66234	0.0162885	0.0168604	0.0141943	0.015216	18.3199	13.4923	0.275741	0.212023		1.06496	1.50514
227	Area 11	9	Mineral	2.5177	1.55183	0.654407	0.0176847	0.0178758	0.0127981	0.013371	16.8586	12.0805	0.294124	0.198666		1.1396	1.74465
228	Area 11	10	Mineral	3.20435	1.09017	0.470125	0.0125654	0.0109692	0.00791157	0.0136636	11.486	8.48116	0.181966	0.144205		1.15261	1.58425
229	Area 11	11	Mineral	3.43323	1.92484	0.778596	0.0248982	0.0203346	0.0158231	0.0193715	19.4913	14.322	0.318092	0.210377		1.29352	1.63197
230	Area 11	12	Mineral	3.12805	1.06318	0.464925	0.0116347	0.0147987	0.0067481	0.0100818	12.4077	9.20931	0.194066	0.135617		1.09433	1.56408
231	Area 11	13	Background	2.17438	2.29785	1.13968	0.0442117	0.0332035	0	0	0.00860965	0.0124915	0.00255963	0.00708642		1.92405	29.7297
232	Area 11	14	Background	2.59399	5.10506	2.57904	0.0914484	0.0650622	0	0	0.00581733	0.009917	0.0067481	0.0100818		1.79133	116
233	Area 11	15	Background	1.64032	7.30447	3.91275	0.137289	0.0848495	0.000465386	0.00271335	0.00977312	0.012381	0.00418848	0.00855472		1.87952	42.8571
234	Area 11	16	Background	1.25885	13.3733	7.08644	0.255032	0.137417	0.000930773	0.00377955	0.0121	0.0163844	0.00628272	0.0132678		1.90702	51.9231
235	Area 11	17	Background	1.10626	7.75566	4.10432	0.137987	0.0869146	0.000232693	0.0019329	0.0179174	0.0219485	0.00791157	0.0108837		1.77918	44.1558
236	Area 11	18	Background	0.686646	5.17161	2.95624	0.102152	0.0657961	0.000232693	0.0019329	0.00255963	0.00897472	0.00139616	0.00455722		1.97525	54.5455
237	Area 11	19	Background	1.02997	16.5131	9.04388	0.298545	0.181741	0	0	0.00628272	0.0092223	0.0453752	0.0405583		1.80793	722.222
238	Area 11	20	Background	2.24249	9.80081	5.04315	0.187085	0.116199	0.00186155	0.00517802	0.0835369	0.0688707	0.0242001	0.0221354		1.90888	28.9694
239	Area 12	1	Cell on mineral	2.36511	11.0736	5.5083	0.510843	0.280918	0.0110785	0.0293351	7.56048	5.09877	0.145252	2.2292		4.61316	1.9212
240	Area 12	2	Cell on wafer	0.500488	282.262	8.08406	14.177	1.27289	0	0	0	0	0	0		5.02266	#DIV/0!
241	Area 12	3	Cell on wafer	0.488281	359.321	12.8991	20.5481	1.48107	0.00819956	0.0259293	0	0	0	0		5.71859	#DIV/0!
242	Area 12	4	Cell on wafer	0.500488	423.852	10.381	25.0907	1.9641	0.00819956	0.0259293	0.0163991	0.0345724	0	0		5.91968	0
243	Area 12	5	Cell on wafer	0.457764	395.547	11.8193	24.4019	2.5576	0.00819956	0.0259293	0.00819956	0.0259293	0.00819956	0.0259293		6.16915	100
244	Area 12	6	Mineral	2.25067	3.6116	1.29376	0.0443141	0.047904	0.00615474	0.0139977	23.0716	16.2106	0.37667	1.28699		1.22699	1.63261
245	Area 12	7	Mineral	1.71661	4.25169	1.06882	0.0443141	0.0355001	0.0160023	0.0301779	25.5705	17.0413	0.45545	1.60339		1.04227	1.78116
246	Area 12	8	Mineral	3.20435	6.17566	1.68893	0.0787806	0.046239	0.0344665	0.0348764	41.4078	27.3551	0.589624	0.701215		1.27566	1.42394
247	Area 12	9	Mineral	3.77655	7.4263	1.94317	0.0837044	0.0692114	0.0295427	0.0341497	44.3658	29.5979	0.747185	1.13307		1.12713	1.68415
248	Area 12	10	Mineral	2.28882	3.43311	1.19156	0.0344665	0.0421978	0.0123095	0.0201877	24.9882	17.2298	0.37667	3.44381		1.00394	1.50739
249	Area 12	11	Mineral	3.39508	2.86195	0.725123	0.0246189	0.0223963	0.0123095	0.0201877	17.962	11.3746	0.274501	0.822436		0.860215	1.52823
250	Area 12	12	Mineral	2.74658	3.06013	0.894769	0.0418522	0.0408387	0.0209261	0.0250711	22.3405	14.9653	0.308968	2.41102		1.36766	1.383
251	Area 12	13	Mineral	1.75476	4.765	1.54143	0.0393903	0.030565	0.00984758	0.0215401	28.3118	18.5675	0.358206	0.795933		0.82666	1.26522
252	Area 12	14	Mineral	1.67847	3.01828	1.20238	0.0406213	0.0354338	0.0184642	0.0232547	18.2365	13.3812	0.248651	0.889853		1.34584	1.36348
253	Area 12	15	Mineral	2.44141	5.18721	1.30352	0.068933	0.0603558	0.0209261	0.0250711	31.6735	19.852	0.443141	1.33888		1.3289	1.39909
254	Area 12	16	Background	0.801086	53.012	33.7759	0.589624	0.394345	0.00123095	0.00674218	0.0603164	0.0585766	0.00369284	19.0449		1.11225	6.12245
255	Area 12	17	Background	0.572205	28.6872	17.4311	0.348358	0.248327	0.00369284	0.0148666	0.00984758	0.0236225	0.00369284	0		1.21433	37.5
256	Area 12	18	Background	1.06812	72.3908	40.1936	0.733644	0.469194	0.00369284	0.0112679	0.0664711	0.0653438	0.00615474	43.4172		1.01345	9.25926
257	Area 12	19	Background	1.41144	44.0002	31.6911	0.482531	0.377587	0.00123095	0.00674218	0.0393903	0.0464419	0.00369284	20.43		1.09666	9.375
258	Area 12	20	Background	1.48773	6.73205	1.93987	0.0627783	0.0476579	0.00246189	0.00936904	0.00246189	0.00936904	0.00246189	0		0.932529	100
259	Area 12	21	Background	2.78473	38.5803	20.8209	0.39021	0.225292	0.0246189	0.0478385	0.685638	0.739057	0.00738568	9.14727		1.01142	1.0772
260	Area 12	22	Background	0.915527	19.252	14.2331	0.189566	0.145058	0.00123095	0.00674218	0.00738568	0.0225358	0.00246189	0		0.984655	33.3333
261	Area 12	23	Background	1.75476	35.2691	21.4806	0.398827	0.2683	0.00615474	0.0170289	0.0369284	0.0454871	0.00369284	10.7953		1.13081	10
262	Area 13	1	Cell on wafer	1.53809	19.3149	10.9061	1.65597	0.958077	0	0	0.0122816	0.023949	0.00204693	0.0108314		8.57355	16.6667
263	Area 13	2	Cell on mineral	2.47192	1130	48.0833	46	1.41421	0	0	3.5	0.707107	19	1.41421		4.0708	542.857
264	Area 13	3	Cell on wafer	3.57056	50.9298	29.9667	2.93819	1.73736	0	0	0.0117126	0.0215939	0.0819883	0.0727821		5.7691	700
265	Area 13	4	Cell on wafer	1.75781	27.9061	16.0717	1.63642	0.958657	0	0	0.0150591	0.0233964	0.0619095	0.0613841		5.86401	411.111
266	Area 13	5	Cell on wafer	2.58179	22.2188	16.7941	2.51152	1.90755	0	0	0.0133858	0.0292795	0.021752	0.0314264		11.3036	162.5
267	Area 13	6	Cell on wafer	1.0437	16.5984	7.5038	0.923623	0.480677	0	0	0.00669292	0.0173554	0.0351378	0.0459495		5.56452	525
268	Area 13	7	Mineral	1.26343	0.970474	0.353064	0.00836615	0.0231475	0.00167323	0.00916466	3.4502	2.43916	0.0468505	0.0415471		0.862069	1.3579
269	Area 13	8	Mineral	1.53809	2.40109	1.024	0.043504	0.0505992	0.00334646	0.0127354	6.78662	4.87668	0.137205	0.138843		1.81185	2.0217
270	Area 13	9	Mineral	2.30713	1.39715	0.424726	0.021752	0.028528	0.00167323	0.00916466	5.84292	3.95635	0.0970474	0.0893423		1.55689	1.66094
271	Area 13	10	Mineral	3.2959	4.51438	2.48325	0.105414	0.0962854	0	0	7.27019	4.94266	0.123819	0.106061		2.33506	1.70311
272	Area 13	11	Mineral	2.96631	29.0607	12.6993	0.43002	0.257877	0	0	3.95886	2.3924	0.142225	0.103868		1.47973	3.59256
273	Area 13	12	Mineral	1.70288	8.21556	1.7964	0.110433	0.065116	0	0	3.07874	2.24593	0.10374	0.074493		1.3442	3.36957
274	Area 13	13	Mineral	3.51562	27.2452	12.6101	0.501969	0.217009	0	0	4.10945	2.47006	0.120473	0.105952		1.84241	2.9316
275	Area 13	14	Mineral	2.63672	15.5979	6.10707	0.242618	0.134488	0	0	4.54784	2.94895	0.105414	0.103252		1.55546	2.31788
276	Area 13	15	Mineral	1.70288	10.9128	4.24113	0.182382	0.10167	0	0	1.98111	1.21912	0.0602363	0.0609818		1.67127	3.04054
277	Area 13	16	Mineral	1.09863	9.66793	5.63665	0.117126	0.105733	0	0	2.2187	1.96852	0.0568898	0.0754203		1.21149	2.5641
278	Area 13	17	Background	1.42822	6.04706	3.71964	0.107087	0.107687	0	0	0	0	0.0267717	0.0411267		1.77089	#DIV/0!
279	Area 13	18	Background	1.59302	19.3994	11.8636	0.327953	0.286616	0	0	0.00501969	0.0153165	0.0803151	0.0797505		1.69053	1600
280	Area 13	19	Background	0.65918	9.54243	5.08026	0.130512	0.105129	0	0	0.0267717	0.0342065	0.0117126	0.0215939		1.3677	43.75
281	Area 13	20	Background	1.75781	6.62767	5.18818	0.16063	0.157858	0	0	0.0100394	0.0243071	0.0351378	0.0495874		2.42363	350
282	Area 13	21	Background	0.769043	5.41959	4.48224	0.0970474	0.098589	0	0	0.00669292	0.0217941	0.0250985	0.0432212		1.79068	375
283	Area 13	22	Background	1.53809	4.03751	2.56015	0.0736221	0.058559	0	0	0.00334646	0.0127354	0.0100394	0.020422		1.82346	300
284	Area 13	23	Background	2.47192	3.83839	2.13125	0.0752954	0.0719013	0	0	0.00167323	0.00916466	0.00167323	0.00916466		1.96164	100
285	Area 13	24	Background	1.48315	4.2316	2.13131	0.0719489	0.0584847	0	0	0.0117126	0.0215939	0.00501969	0.0153165		1.70028	42.8571

## Sheet: S.ANA-3 ARRA3
Normalised to dose
Unique ID	Area	ROI	Description	Area µm2	12C		13C		56Fe12C		56Fe16O		75As			13C/12C %	75As/56Fe16O %				13C/12C %
					mean	stdev	mean	stdev	mean	stdev	mean	stdev	mean	stdev							Cells on wafer	Cells adjoining mineral
1	Area 1	1	Cell on wafer	4.3869	2108.53	506.386	128.316	33.2168			4.78947	2.0641	0.315789	0.571241		6.08557	6.59341	Cells	Mineral		6.08557	5.37386
2	Area 1	2	Cell on wafer	2.97546	1565.3	247.58	92.55	16.7975			2.95	2.1637	0.4	0.598243		5.9126	13.5593	N=93	N=72		5.9126	5.88036
3	Area 1	3	Cell on wafer	3.1662	1962.2	345.849	108.65	18.2188			3.95	1.98614	0.25	0.444262		5.53715	6.32911				5.53715	5.72724
4	Area 1	4	Cell adjoining mineral	4.00543	2227.45	195.612	119.7	16.8807			4.45	1.63755	1.05	0.998683		5.37386	23.5955				6.71202	5.43271
5	Area 1	5	Cell adjoining mineral	4.34875	2361.25	274.848	138.85	19.2334			7.5	3.30072	1.85	1.13671		5.88036	24.6667				6.37141	5.33414
6	Area 1	6	Cell adjoining mineral	1.8692	2072.55	94.8592	118.7	11.4391			5.3	2.15455	0.65	0.74516		5.72724	12.2642				5.98717	4.78297
7	Area 1	7	Cell adjoining mineral	2.47955	1182.65	200.07	64.25	14.0969			5.8	2.41922	0.65	0.933302		5.43271	11.2069				6.26951	4.14656
8	Area 1	8	Mineral	1.52588	342.9	163.841	5.6	13.8237			4735.4	1132.07	48.8	12.7593		1.63313	1.03054				5.7605	4.40229
9	Area 1	9	Mineral	2.02179	350.3	27.9098	3.9	1.65116			6166.45	360.646	63.35	8.76761		1.11333	1.02733				5.88982	4.67407
10	Area 1	10	Mineral	1.44958	282.3	23.4568	3.15	1.49649			4618.9	372.519	46.3	7.56794		1.11583	1.0024				4.70058	3.63944
11	Area 1	11	Mineral	0.495911	187	27.0244	1.65	1.30888			3224.8	303.232	29.65	5.27432		0.882353	0.919437				4.79153	5.87628
12	Area 1	12	Mineral	1.25885	157.85	16.825	1.5	1.82093			2711.75	129.451	23.65	4.61434		0.950269	0.872131				4.41708	5.48103
13	Area 1	13	Mineral	1.02997	239.5	33.2574	2.55	1.70062			3713.2	263.939	29.15	6.8616		1.06472	0.785037				4.29421	5.61488
14	Area 1	14	Mineral	1.44958	201.75	15.0224	2.15	1.7252			3386.6	124.784	30.85	6.07215		1.06568	0.910943				4.56084	5.43217
15	Area 1	15	Mineral	0.343323	116.9	14.8498	1.3	1.12858			2127.35	293.905	15.85	4.65974		1.11206	0.745058				4.58311	5.7844
16	Area 1	16	Mineral	0.610352	111.8	9.93982	1.5	1.31789			1729.7	55.0188	16.4	3.5452		1.34168	0.948141				5.79361	5.40541
17	Area 1	17	Mineral	1.67847	88.1	15.3893	0.85	0.812728			1338.15	93.1751	11.05	4.59376		0.964813	0.825767				5.33683	6.26854
18	Area 1	18	Background	2.02179	107.35	19.8396	1.7	1.71985			72.9	292.137	1.95	1.8489		1.58361	2.6749				5.30889	5.29084
19	Area 1	19	Background	3.7384	95.95	17.3037	1.2	1.00525			5.4	2.72223	1.45	1.31689		1.25065	26.8519				5.17953	5.29394
20	Area 1	20	Background	3.8147	358.05	77.3247	4.15	2.15883			11.2	2.52566	2.1	1.48324		1.15906	18.75				5.09877	5.39122
21	Area 1	21	Background	2.25067	123.1	77.5017	0.9	0.967906			5.35	2.34577	1.35	1.22582		0.731113	25.2336				5.13036	4.9237
22	Area 2	1	Cell on wafer	1.90887	2420.73	609.687	162.48	41.7552			2.04	0.922226	0.39	0.498905		6.71202	19.1176				5.21644	5.07063
23	Area 2	2	Cell on wafer	3.69415	3719.45	439.679	236.981	33.0182			3.7125	1.78115	0.928125	0.531654		6.37141	25				6.60367
24	Area 2	3	Cell on wafer	2.99377	1714.13	514.661	102.628	29.8385			1.85625	0.768521	0.61875	0.589597		5.98717	33.3333				6.36102
25	Area 2	4	Cell on wafer	2.56805	1981.91	153.117	124.256	15.0104			1.85625	0.942139	0.590625	0.456515		6.26951	31.8182				6.24086
26	Area 2	5	Cell on wafer	1.46942	3766.27	536.173	216.956	33.9046			4.05	1.65952	0.9	0.544977		5.7605	22.2222				6.82192
27	Area 2	6	Cell on wafer	2.11487	5760.79	657.038	339.3	40.0653			10.4062	3.02929	1.40625	1.13694		5.88982	13.5135				7.0029
28	Area 2	7	Mineral	1.2085	525.487	1287.55	4.4075	87.1858			858.966	228.849	10.1531	3.43877		0.838745	1.18202				6.26656
29	Area 2	8	Mineral	1.0849	248.147	21.7022	2.86875	1.125			1479.77	175.157	17.4375	4.06995		1.15607	1.17839				6.45388
30	Area 2	9	Mineral	1.30463	298.097	19.3217	3.29063	1.19307			1341.42	54.8571	17.6062	2.87378		1.10388	1.31251				5.1197
31	Area 2	10	Mineral	1.1673	289.856	14.0718	3.57187	1.35965			1446.05	76.1349	18.1406	2.70858		1.23229	1.2545				5.18835
32	Area 2	11	Mineral	1.0849	216.422	20.6709	2.61563	0.720351			1453.13	61.706	14.625	2.55617		1.20858	1.00645				5.60975
33	Area 2	12	Mineral	0.75531	79.5656	33.9632	1.125	0.804984			610.031	237.391	8.38125	2.56079		1.41393	1.37391				6.41385
34	Area 2	13	Mineral	1.0849	53.8875	8.1573	0.5625	0.557225			419.85	38.9025	6.1875	1.69573		1.04384	1.47374				6.12959
35	Area 2	14	Mineral	0.769043	45.9562	4.80152	0.39375	0.541872			278.494	42.8737	3.375	1.43248		0.856793	1.21188				7.80658
36	Area 2	15	Background	1.67542	127.097	25.2316	1.49063	0.939897			25.0031	62.3848	1.99687	1.21826		1.17283	7.9865				6.21299
37	Area 2	16	Background	1.48315	168.694	9.75975	1.94062	0.865105			9.9	2.77885	1.32187	0.812808		1.15038	13.3523				5.66947
38	Area 2	17	Background	0.769043	123.947	14.6094	1.71562	1.01583			4.13438	2.25431	0.7875	0.6257		1.38416	19.0476				5.78474
39	Area 2	18	Background	0.453186	141.581	7.33905	1.60312	0.770166			2.7	0.821584	0.45	0.49295		1.1323	16.6667				6.31565
40	Area 3	1	Cell on wafer	2.27928	33.8506	7.73046	1.59117	0.738055			0.0389184	0.0172552	0.00251989	0.00570173		4.70058	6.47482				5.96786
41	Area 3	2	Cell on wafer	2.3365	25.7577	3.52549	1.23419	0.549028			0.0441168	0.0179272	0.00460114	0.00817083		4.79153	10.4294				6.44789
42	Area 3	3	Cell on wafer	0.934601	20.3738	2.69349	0.899929	0.447073			0.0389744	0.0471722	0.00108262	0.00280734		4.41708	2.77778				6.92498
43	Area 3	4	Cell on wafer	2.24113	22.3434	3.55323	0.959473	0.547195			0.0349145	0.0187293	0.00189459	0.00349294		4.29421	5.42636				5.2595
44	Area 3	5	Cell on wafer	3.36647	25.9093	3.14785	1.18168	0.645344			0.0295014	0.0137338	0.00162393	0.00495508		4.56084	5.50459				5.96179
45	Area 3	6	Cell on wafer	0.810623	37.7361	3.92139	1.72949	0.873926			0.0571083	0.0244506	0	0		4.58311	0				5.21108
46	Area 3	7	Cell adjoining mineral	1.06812	22.7164	3.35303	1.21172	0.593391			0.0460114	0.0177552	0.00270655	0.00443879		5.33414	5.88235				6.16356
47	Area 3	8	Cell adjoining mineral	2.90871	24.6551	4.35713	1.17925	0.612738			0.102849	0.032919	0.00487179	0.00756901		4.78297	4.73684				5.02368
48	Area 3	9	Cell adjoining mineral	1.9455	14.5818	1.80371	0.604644	0.307844			0.0430342	0.0225815	0.00135328	0.00307775		4.14656	3.14465				5.00528
49	Area 3	10	Cell adjoining mineral	2.02179	19.2495	3.08475	0.847422	0.430516			0.0332906	0.0178849	0.00135328	0.00374424		4.40229	4.06504				6.22942
50	Area 3	11	Cell adjoining mineral	1.35422	30.4468	5.31327	1.42311	0.62922			0.178362	0.0436207	0.0129915	0.0134184		4.67407	7.28376				5.89729
51	Area 3	12	Cell adjoining mineral	1.04904	43.3338	3.0744	1.57711	0.776895			0.110969	0.0421281	0.00216524	0.00422897		3.63944	1.95122				5.85277
52	Area 3	13	Mineral	2.03133	2.65107	6.98679	0.0257123	0.0739915			11.6476	2.21832	0.055755	0.0536793		0.969883	0.47868				6.21006
53	Area 3	14	Mineral	2.39372	1.83261	0.197366	0.0129915	0.0129001			13.3926	0.429449	0.070641	0.0647873		0.708906	0.527465				6.60367
54	Area 3	15	Mineral	1.25885	1.72597	0.144207	0.0135328	0.0132021			11.7348	0.4671	0.0595442	0.0525926		0.784068	0.507415				6.36102
55	Area 3	16	Mineral	0.734329	0.416538	0.234867	0.00189459	0.00409236			3.46168	1.52458	0.0116382	0.0132622		0.454841	0.3362				6.24086
56	Area 3	17	Mineral	1.65939	0.618718	0.101848	0.00351852	0.00551252			4.06632	0.241616	0.0238177	0.0263697		0.568679	0.585729				6.82192
57	Area 3	18	Mineral	1.13487	2.07484	0.297471	0.014886	0.0104643			14.0919	1.90385	0.0641453	0.0554958		0.717454	0.455191				7.0029
58	Area 3	19	Background	2.1553	2.23805	0.172158	0.0138034	0.0124609			0.523718	2.61251	0.00270655	0.00443879		0.616761	0.516796				6.26656
59	Area 3	20	Background	2.8038	0.518846	0.314396	0.00595442	0.00705066			0.0108262	0.0115487	0.000811966	0.00247754		1.14763	7.5				6.45388
60	Area 3	21	Background	1.83105	1.45369	0.220688	0.0140741	0.012603			0.146154	0.0493209	0.0024359	0.00570173		0.968162	1.66667				6.26628
61	Area 3	22	Background	2.35558	1.9406	0.190112	0.01651	0.0135673			0.0341026	0.0293456	0	0		0.850767	0				4.605
62	Area 4	1	Cell on wafer	1.13983	89.9966	17.7976	5.21405	1.07172			0.00755503	0.00872722	0.00107929	0.00366617		5.79361	14.2857				4.99231
63	Area 4	2	Cell on wafer	1.23596	104.948	3.918	5.60089	0.278707			0.00467	0.00654541	0	0		5.33683	0				5.03937
64	Area 4	3	Cell on wafer	1.01624	118.011	3.98172	6.26507	0.306057			0.00882112	0.0107539	0	0		5.30889	0				9.19865
65	Area 4	4	Cell on wafer	0.961304	98.1671	4.4946	5.0846	0.287898			0.0108967	0.00936189	0	0		5.17953	0				9.09373
66	Area 4	5	Cell on wafer	1.11237	104.546	4.05608	5.33055	0.37716			0.0108967	0.0126669	0	0		5.09877	0				24.2026
67	Area 4	6	Cell on wafer	0.714111	89.4591	2.86004	4.58958	0.24191			0.093919	0.0372865	0.00415112	0.00740832		5.13036	4.41989				15.3025
68	Area 4	7	Cell on wafer	0.796509	84.004	4.06294	4.38202	0.328409			0.0409923	0.0207187	0.00155667	0.00439558		5.21644	3.79747				23.6446
69	Area 4	8	Mineral	0.453186	3.98611	15.9478	0.193027	0.929269			0.560401	0.122894	0.00674556	0.00874325		4.84249	1.2037				22.6087
70	Area 4	9	Mineral	0.549316	2.49274	0.41476	0.0461812	0.0275624			1.81196	0.292425	0.0243878	0.0152726		1.85262	1.34593				26.1473
71	Area 4	10	Mineral	0.315857	1.6646	0.294442	0.0181611	0.0178745			0.928812	0.222	0.0129722	0.0129294		1.09102	1.39665				3.44828
72	Area 4	11	Background	0.741577	5.27762	0.804569	0.0866545	0.0305682			0.02802	0.129229	0.00155667	0.00582082		1.64192	5.55556			AVERAGE	7.06189	5.23758
73	Area 4	12	Background	0.535583	4.57038	0.259488	0.0539645	0.0307645			0.0544834	0.0286776	0.00207556	0.00496401		1.18074	3.80952			St Dev	4.46148	0.612516
74	Area 4	13	Background	0.480652	5.35079	0.419695	0.0555212	0.0259723			0.00311334	0.0109985	0.000518889	0.00264583		1.03763	16.6667			N	71	22
75	Area 5	1	Cell adjoining mineral	1.39389	117.807	32.0525	6.9227	1.90436			0.371656	0.11252	0.068438	0.0373692		5.87628	18.4143			Total	93
76	Area 5	2	Cell adjoining mineral	1.40762	128.889	8.94037	7.06445	0.701513			0.497696	0.13114	0.0816187	0.0283931		5.48103	16.3993
77	Area 5	3	Cell adjoining mineral	1.23596	151.871	9.07472	8.52738	0.710068			0.383253	0.0741266	0.0567782	0.0238404		5.61488	14.8148
78	Area 5	4	Mineral	0.205994	12.65	38.4688	0.60593	2.2658			21.2696	5.84841	0.421401	0.137346		4.78996	1.98123
79	Area 5	5	Mineral	0.233459	5.8384	0.899905	0.0558911	0.031491			51.1581	8.36152	1.0433	0.225486		0.957301	2.03937
80	Area 5	6	Mineral	0.381088	4.61944	0.544463	0.0452451	0.0193497			41.1686	3.36101	0.788685	0.142659		0.979451	1.91574
81	Area 5	7	Mineral	0.305557	7.07421	0.800497	0.066537	0.0389601			63.4399	6.52463	1.15597	0.158485		0.940557	1.82215
82	Area 5	8	Mineral	0.346756	4.61589	0.884629	0.0354864	0.0316779			41.1615	6.62607	0.88716	0.192624		0.768787	2.15531
83	Area 5	9	Mineral	0.415421	5.93421	0.538191	0.0576654	0.0273954			46.7808	2.51859	0.741665	0.0997695		0.971745	1.58541
84	Area 5	10	Mineral	0.370789	3.28515	0.892019	0.0416965	0.0240517			24.8626	6.88745	0.416965	0.129183		1.26924	1.67707
85	Area 5	11	Background	0.333023	3.70655	0.412556	0.0683113	0.0250815			2.7635	6.11686	0.117105	0.0817543		1.84299	4.23756
86	Area 5	12	Background	0.233459	3.17869	0.438535	0.0248405	0.0193933			0.786911	0.17218	0.0762957	0.0331606		0.781468	9.6956
87	Area 5	13	Background	0.109863	1.25977	0.481007	0.0115331	0.0121826			0.197837	0.139829	0.016856	0.0184575		0.915493	8.52018
88	Area 5	14	Background	0.271225	4.34531	0.863061	0.0487938	0.0320747			0.817074	0.209613	0.0878288	0.0417194		1.12291	10.7492
89	Area 6	1	Cell on wafer	0.915527	1274.95	737.428	84.1933	48.0768			1.73333	1.34946	0.226667	0.520024		6.60367	13.0769
90	Area 6	2	Cell on wafer	0.939941	1214.38	622.795	77.2468	39.8708			3.51948	2.07134	0.383117	0.628288		6.36102	10.8856
91	Area 6	3	Cell on wafer	0.775146	958.504	645.424	59.8189	39.5315			3.37795	2.55395	0.637795	0.956758		6.24086	18.8811
92	Area 6	4	Cell on wafer	0.67749	1363.65	833.618	93.027	56.802			2.54955	1.94814	0.558559	0.838664		6.82192	21.9081
93	Area 6	5	Cell on wafer	0.65918	924.352	605.513	64.7315	42.9309			2.98148	2.16593	0.472222	0.67614		7.0029	15.8385
94	Area 6	6	Cell on wafer	0.732422	522.217	461.116	32.725	29.5342			2.225	2.05987	0.258333	0.586914		6.26656	11.6105
95	Area 6	7	Cell on wafer	0.610352	398.52	194.044	25.72	14.2496			1.64	1.46694	0.09	0.287623		6.45388	5.4878
96	Area 6	8	Mineral	0.335693	43.7091	7.72603	0.472727	0.634051			656.527	34.9862	4.18182	1.92538		1.08153	0.63696
97	Area 6	9	Mineral	0.280762	41.5	7.40495	0.282609	0.455243			688.957	54.6418	4.71739	2.2476		0.680985	0.684715
98	Area 6	10	Mineral	0.299072	48.7347	9.01336	0.591837	0.733666			675.429	56.8034	4.34694	2.14623		1.21441	0.643582
99	Area 6	11	Background	0.653076	10.271	3.4163	0.149533	0.358291			0.635514	0.904835	0	0		1.45587	0
100	Area 6	12	Background	0.384521	9.93651	3.43546	0.0952381	0.295901			0.380952	0.607177	0	0		0.958466	0
101	Area 6	13	Background	0.708008	10.4138	3.55104	0.0948276	0.294248			1.08621	1.01783	0	0		0.910596	0
102	Area 6	14	Background	0.439453	10.5556	3.25399	0.0972222	0.298339			1.44444	1.14927	0	0		0.921053	0
103	Area 7	1	Cell adjoining mineral	3.24707	3020.44	1864.51	164.075	104.764			13.391	9.44348	1.16541	1.10906		5.43217	8.70298
104	Area 7	2	Cell on wafer	3.6377	2204.93	1074.31	112.886	58.0426			0.630872	0.841082	0.0402685	0.197251		5.1197	6.38298
105	Area 7	3	Cell on wafer	3.68652	2089.12	923.953	108.391	53.3815			0.476821	0.651505	0.0993377	0.360647		5.18835	20.8333
106	Area 7	4	Cell on wafer	3.41797	2212.73	815.724	124.129	49.8233			1.32143	1.17079	0.135714	0.364044		5.60975	10.2703
107	Area 7	5	Mineral	1.24512	192.431	18.2321	2.41176	1.55147			964.765	64.2348	10.1765	3.01135		1.25331	1.05481
108	Area 7	6	Mineral	0.90332	130.081	14.6389	1.75676	1.18803			1020.51	71.7672	12.5405	3.23689		1.35051	1.22885
109	Area 7	7	Mineral	0.805664	128.182	18.0355	1.24242	1.09059			998.485	51.4521	11.9091	3.34817		0.969267	1.19272
110	Area 7	8	Mineral	1.0498	137.419	17.5774	1.32558	1.26719			1056.53	109.383	11.5349	3.85665		0.96463	1.09177
111	Area 7	9	Mineral	1.09863	159.267	22.0283	1.77778	1.47539			1061.6	91.2789	12.0667	3.51232		1.11623	1.13665
112	Area 7	10	Mineral	1.53809	164.063	20.3897	1.5873	1.13073			1086.9	74.2827	12.0476	3.60299		0.967492	1.10843
113	Area 7	11	Mineral	0.927734	210.263	33.0599	2.60526	1.53411			907.289	76.8206	8.76316	3.34853		1.23905	0.965861
114	Area 7	12	Background	1.41602	94.1552	13.1573	1.03448	0.917003			1.46552	1.58076	0.189655	0.395452		1.0987	12.9412
115	Area 7	13	Background	1.51367	89.5968	10.8846	1.19355	1.21249			0.580645	0.758523	0.177419	0.385142		1.33213	30.5556
116	Area 7	14	Background	0.927734	132.789	12.6751	1.86842	1.33904			0.315789	0.525319	0.131579	0.34257		1.40706	41.6667
117	Area 7	15	Background	1.36719	175.518	13.7272	2	1.36182			0.125	0.333712	0.0178571	0.133631		1.13949	14.2857
118	Area 7	16	Background	1.12305	100.478	9.87193	0.847826	1.03209			0.23913	0.431266	0.0217391	0.147442		0.843791	9.09091
119	Area 7	17	Background	1.44043	122.559	13.1402	1.54237	1.10363			0.0677966	0.253555	0.0338983	0.182521		1.25847	50
120	Area 7	18	Background	1.19629	95.9388	10.5325	1.10204	1.2289			1.42857	1.22474	0.244898	0.434483		1.14869	17.1429
121	Area 8	1	Cell on wafer	2.96631	1342.87	1514.92	86.1296	98.667			23.0556	20.6648	1.38889	1.61849		6.41385	6.0241
122	Area 8	2	Cell on wafer	3.07617	985.268	1221.18	60.3929	78.2752			16.3036	15.7213	1.32143	1.41559		6.12959	8.10515
123	Area 8	3	Cell on wafer	2.03247	642.216	667.06	50.1351	53.893			14.5135	13.8316	1.05405	1.05267		7.80658	7.26257
124	Area 8	4	Cell on wafer	2.0874	533.263	437.095	33.1316	30.2639			73.4474	90.4379	3.15789	3.9968		6.21299	4.29953
125	Area 8	5	Cell on wafer	1.97754	363.056	258.888	20.5833	17.2285			6.47222	5.59329	0.361111	0.542627		5.66947	5.5794
126	Area 8	6	Cell on wafer	2.47192	330.756	279.788	19.1333	18.9228			14.7556	21.2701	0.733333	1.17551		5.78474	4.96988
127	Area 8	7	Cell on wafer	1.70288	949	1064.88	59.9355	72.0828			38.3871	43.1329	2.64516	3.19946		6.31565	6.89076
128	Area 8	8	Cell on wafer	2.14233	1136	1428.63	67.7949	87.0575			10.3846	10.7962	0.589744	0.785324		5.96786	5.67901
129	Area 8	9	Cell on wafer	1.97754	915.028	906.434	59	60.9224			13.5278	14.3716	0.666667	0.92582		6.44789	4.92813
130	Area 8	10	Cell on wafer	3.62549	1172.74	1793.53	81.2121	129.676			20.7121	27.2158	0.80303	0.915166		6.92498	3.8771
131	Area 8	11	Cell on wafer	3.51562	1958.06	2315.58	102.984	124.701			23.8281	27.2476	0.9375	1.03701		5.2595	3.93443
132	Area 8	12	Cell on wafer	4.1748	2165.11	2516.16	129.079	154.581			26.4605	21.5694	1.57895	1.66744		5.96179	5.96718
133	Area 8	13	Cell on wafer	4.99878	1349.41	1694.7	70.3187	91.7241			40.6374	16.665	4.27473	2.10326		5.21108	10.5192
134	Area 8	14	Cell on wafer	2.58179	1610.7	2177.15	99.2766	142.593			32.9787	19.3991	3.40426	2.0606		6.16356	10.3226
135	Area 8	15	Cell adjoining mineral	3.02124	1606.2	2358.68	92.9091	144.391			94.4	43.29	8.21818	4.52438		5.7844	8.7057
136	Area 8	16	Cell adjoining mineral	1.97754	2374.17	2895.83	128.333	165.69			201.056	368.755	14.7778	6.58618		5.40541	7.3501
137	Area 8	17	Cell adjoining mineral	2.74658	1044.9	770.721	65.5	54.2693			105.94	67.6405	8.68	3.9354		6.26854	8.19332
138	Area 8	18	Mineral	2.14233	362.564	28.0402	4.5641	2.07485			4116.1	152.099	34.641	6.89579		1.25884	0.841598
139	Area 8	19	Mineral	1.92261	320.714	28.1159	3.05714	1.95453			3626.77	743.749	38.1429	5.95148		0.953229	1.0517
140	Area 8	20	Mineral	2.47192	225.711	21.045	2.57778	1.45366			3606.87	225.636	25.7333	5.47889		1.14207	0.713454
141	Area 8	21	Mineral	2.0874	323.763	31.3338	3.36842	1.73082			3687.63	187.474	27.5263	5.52017		1.0404	0.74645
142	Area 8	22	Mineral	2.58179	382.574	40.4635	4.06383	1.74959			3894.02	291.493	25.7872	5.40505		1.06223	0.662226
143	Area 8	23	Mineral	1.53809	350.321	66.4212	2.92857	2.12444			3131.89	603.394	26.9286	7.86426		0.835967	0.859818
144	Area 8	24	Background	1.75781	41.3125	5.4562	0.4375	0.618922			0.90625	0.928383	0.0625	0.245935		1.059	6.89655
145	Area 8	25	Background	4.61426	45.9762	6.78939	0.511905	0.667563			1.34524	1.13535	0.130952	0.339374		1.11341	9.73451
146	Area 8	26	Background	5.21851	82.8211	11.1126	0.684211	0.733153			2.41053	1.89341	0.252632	0.525285		0.826131	10.4803
147	Area 8	27	Background	3.62549	53.0303	7.74988	0.378788	0.626717			1.83333	1.27199	0.166667	0.450071		0.714286	9.09091
148	Area 9	1	Cell adjoining mineral	1.64986	92.5016	6.06333	4.89411	0.303014			1.33996	0.16906	0.189567	0.0517637		5.29084	14.1472
149	Area 9	2	Cell adjoining mineral	3.85284	241.686	11.6979	12.7947	0.687605			0.87609	0.17832	0.121533	0.0430422		5.29394	13.8722
150	Area 9	3	Cell adjoining mineral	3.64304	162.251	14.2467	8.7473	0.866947			1.30192	0.310267	0.0751465	0.0240906		5.39122	5.77197
151	Area 9	4	Cell adjoining mineral	4.282	257.661	8.15676	12.6865	0.506552			3.37479	0.739292	0.100505	0.0334509		4.9237	2.9781
152	Area 9	5	Cell adjoining mineral	5.73158	290.367	10.6258	14.7235	0.59722			3.51766	0.543536	0.107617	0.0410524		5.07063	3.05934
153	Area 9	6	Cell on wafer	2.3365	169.936	10.1045	8.53701	0.544009			0.375114	0.0910916	0.0299967	0.0169519		5.02368	7.9967
154	Area 9	7	Cell on wafer	2.57492	160.477	11.9397	8.03232	0.486028			0.362126	0.108458	0.0244303	0.0137637		5.00528	6.74637
155	Area 9	8	Mineral	1.82152	12.3178	1.04373	0.127409	0.0356135			72.316	3.15384	0.77404	0.106039		1.03434	1.07036
156	Area 9	9	Mineral	1.03951	7.31549	0.402536	0.0748372	0.026114			56.6091	3.17289	0.509945	0.0662634		1.023	0.900817
157	Area 9	10	Mineral	1.05858	11.2098	0.457539	0.112256	0.0427014			80.5478	2.80287	0.804964	0.0894203		1.00141	0.999363
158	Area 9	11	Mineral	0.810623	5.99935	0.32555	0.0553548	0.0216018			45.9618	1.9651	0.436035	0.0640307		0.92268	0.94869
159	Area 9	12	Mineral	0.915527	9.14375	0.372904	0.0937012	0.0310892			81.6122	1.89579	0.954948	0.103361		1.02476	1.1701
160	Area 9	13	Mineral	1.23978	9.35929	0.367698	0.106689	0.0297124			84.5865	1.89178	0.977214	0.101043		1.13993	1.15528
161	Area 9	14	Mineral	0.753403	9.01047	0.615249	0.0949382	0.0298318			90.2376	1.52068	1.10493	0.108363		1.05364	1.22447
162	Area 9	15	Mineral	1.01089	11.1653	0.487279	0.124626	0.0322733			102.958	1.55971	1.16895	0.125066		1.11619	1.13536
163	Area 9	16	Mineral	0.743866	14.3372	0.517524	0.149984	0.0380459			125.214	2.08493	1.4516	0.184766		1.04612	1.15929
164	Area 9	17	Mineral	0.867844	7.59784	0.325101	0.0893717	0.0316432			70.9067	5.02966	0.686214	0.09186		1.17628	0.96777
165	Area 9	18	Mineral	1.79291	12.3052	0.819878	0.148128	0.0414151			78.0846	4.80898	0.849186	0.0996086		1.20379	1.08752
166	Area 9	19	Mineral	1.07765	12.9781	0.914232	0.155859	0.037451			63.1187	3.44424	0.815169	0.108716		1.20094	1.29149
167	Area 9	20	Mineral	1.15395	6.329	0.519075	0.077002	0.0218742			60.4654	1.58196	0.772493	0.0830588		1.21665	1.27758
168	Area 9	21	Mineral	0.963211	6.09027	0.300765	0.0683431	0.0258002			62.4331	1.17066	0.745589	0.0888533		1.12217	1.19422
169	Area 9	22	Background	1.67847	2.28656	0.191936	0.0262858	0.0169751			0.0231934	0.0178814	0.00649414	0.00960732		1.14958	28
170	Area 9	23	Background	2.63214	6.16016	0.317255	0.0695801	0.0250706			0.131738	0.0404858	0.0312337	0.0166937		1.12952	23.7089
171	Area 9	24	Background	1.79291	13.5981	0.676605	0.14349	0.0396631			0.821663	0.201922	0.145964	0.0733249		1.05522	17.7644
172	Area 9	25	Background	1.56403	14.4962	0.67207	0.160189	0.0347776			0.300277	0.08335	0.058138	0.0320662		1.10504	19.3615
173	Area 9	26	Background	2.10762	15.1029	1.48264	0.163281	0.0381198			0.555404	0.217414	0.212451	0.144041		1.08113	38.2517
174	Area 9	27	Background	1.41144	5.08058	0.308592	0.0491699	0.0241725			0.403255	0.124845	0.0612305	0.026771		0.967801	15.184
175	Area 10	1	Cell on wafer	2.0504	45.9439	2.94015	2.86204	0.271203			0.0169307	0.016675	0.000752475	0.00372379		6.22942	4.44444
176	Area 10	2	Cell on wafer	2.61307	37.775	2.1275	2.2277	0.212801			0.0135446	0.0131875	0.00150495	0.00515535		5.89729	11.1111
177	Area 10	3	Cell on wafer	2.27928	64.258	3.87835	3.76087	0.329531			0.0304752	0.0251786	0.00263366	0.00659375		5.85277	8.64198
178	Area 10	4	Cell on wafer	3.49045	71.8904	2.11795	4.46444	0.340686			0.0308515	0.0259888	0.00225743	0.0061752		6.21006	7.31707
179	Area 10	5	Mineral	0.267029	2.35525	0.4011	0.0267129	0.025802			5.54875	0.348701	0.0688515	0.0369673		1.13419	1.24085
180	Area 10	6	Mineral	0.419617	1.94364	0.290077	0.0176832	0.0219678			4.69808	0.316586	0.0553069	0.0282907		0.909795	1.17722
181	Area 10	7	Background	0.915527	1.76756	0.173081	0.0248317	0.0235636			0.0425149	0.0248669	0.00225743	0.0061752		1.40485	5.30973
182	Area 10	8	Background	0.886917	1.88232	0.168705	0.0127921	0.0158717			0.0827723	0.0409334	0.00752475	0.0107496		0.679592	9.09091
183	Area 10	9	Background	0.219345	2.12875	0.263678	0.0327327	0.0236767			0.0436436	0.0323473	0.00827723	0.0126964		1.53765	18.9655
184	Area 11	1	Cell on wafer	0.915527	1274.95	737.428	84.1933	48.0768			1.73333	1.34946	0.226667	0.520024		6.60367	13.0769
185	Area 11	2	Cell on wafer	0.939941	1214.38	622.795	77.2468	39.8708			3.51948	2.07134	0.383117	0.628288		6.36102	10.8856
186	Area 11	3	Cell on wafer	0.775146	958.504	645.424	59.8189	39.5315			3.37795	2.55395	0.637795	0.956758		6.24086	18.8811
187	Area 11	4	Cell on wafer	0.67749	1363.65	833.618	93.027	56.802			2.54955	1.94814	0.558559	0.838664		6.82192	21.9081
188	Area 11	5	Cell on wafer	0.65918	924.352	605.513	64.7315	42.9309			2.98148	2.16593	0.472222	0.67614		7.0029	15.8385
189	Area 11	6	Cell on wafer	0.732422	522.217	461.116	32.725	29.5342			2.225	2.05987	0.258333	0.586914		6.26656	11.6105
190	Area 11	7	Cell on wafer	0.610352	398.52	194.044	25.72	14.2496			1.64	1.46694	0.09	0.287623		6.45388	5.4878
191	Area 11	8	Mineral	0.335693	43.7091	7.72603	0.472727	0.634051			656.527	34.9862	4.18182	1.92538		1.08153	0.63696
192	Area 11	9	Mineral	0.280762	41.5	7.40495	0.282609	0.455243			688.957	54.6418	4.71739	2.2476		0.680985	0.684715
193	Area 11	10	Mineral	0.299072	48.7347	9.01336	0.591837	0.733666			675.429	56.8034	4.34694	2.14623		1.21441	0.643582
194	Area 11	11	Background	0.653076	10.271	3.4163	0.149533	0.358291			0.635514	0.904835	0	0		1.45587	0
195	Area 11	12	Background	0.384521	9.93651	3.43546	0.0952381	0.295901			0.380952	0.607177	0	0		0.958466	0
196	Area 11	13	Background	0.708008	10.4138	3.55104	0.0948276	0.294248			1.08621	1.01783	0	0		0.910596	0
197	Area 11	14	Background	0.439453	10.5556	3.25399	0.0972222	0.298339			1.44444	1.14927	0	0		0.921053	0
198	Area 12	1	Cell on wafer	1.53809	28.9819	11.4279	1.81608	0.70794	23.8207	22.2119	0.322613	0.167815	0.00645225	0.0096277		6.26628	2
199	Area 12	2	Cell on wafer	4.66919	8.2928	4.64265	0.381883	0.214294	6.29815	5.68759	0.245936	0.118364	0.00180063	0.0047322		4.605	0.732154
210	Area 12	3	Background	1.2085	2.59186	1.61741	0.0303106	0.028807	17.0524	16.9565	0.00480168	0.00960285	0.000450157	0.00249257		1.16946	9.375
211	Area 12	4	Background	0.439453	5.20502	3.66734	0.0592707	0.051153	33.3963	36.8214	0.00810283	0.0116072	0.00120042	0.00395694		1.13872	14.8148
212	Area 12	5	Background	3.46069	3.36072	2.52034	0.0366128	0.0367881	15.0051	18.8742	0.00270094	0.00629997	0.00135047	0.00465706		1.08943	50
213	Area 12	6	Background	1.92261	5.14155	3.57086	0.0556695	0.0465914	30.4898	33.5799	0.0063022	0.0102627	0.00180063	0.00628551		1.08274	28.5714
214	Area 12	7	Background	1.15356	5.17066	3.27935	0.0570199	0.0441174	32.2547	31.8664	0.0180063	0.0186624	0.00210073	0.00583487		1.10276	11.6667
215	Area 12	8	Background	4.28467	2.83329	1.76924	0.0294103	0.0262179	16.713	16.3149	0.0091532	0.0118295	0.000750262	0.00318233		1.03803	8.19672
216	Area 12	9	Background	1.70288	5.15715	3.69742	0.0568699	0.0528751	31.3997	34.9724	0.0217576	0.0220525	0.00105037	0.00372284		1.10274	4.82759
217	Area 12	10	Background	1.53809	5.72645	4.40896	0.0684239	0.0684452	26.3983	33.7539	0.00615215	0.0116199	0.000750262	0.00318233		1.19487	12.1951
218	Area 12	11	Background	1.53809	9.78627	6.49864	0.119442	0.0898454	59.5509	62.2689	0.0124544	0.0150381	0.00135047	0.0041725		1.2205	10.8434
219	Area 12	12	Background	1.59302	9.76241	4.06502	0.120492	0.0616961	78.7372	50.9164	0.0133547	0.0146797	0.00225079	0.00558986		1.23425	16.8539
220	Area 13	1	Cell on wafer	2.0813	840.107	84.5636	41.9407	4.87574			2.16178	0.72775	0.40083	0.292609		4.99231	18.5417
221	Area 13	2	Cell on wafer	2.45972	797.408	70.7588	40.1843	4.62361			1.47947	0.531013	0.32877	0.262804		5.03937	22.2222
222	Area 13	3	Cell on wafer	1.42212	1210.89	163.966	111.386	14.1986			0.578726	0.388394	0.132859	0.172642		9.19865	22.9572
223	Area 13	4	Cell on wafer	1.31836	1095.43	126.488	99.6152	11.1464			0.63277	0.43024	0.101333	0.140883		9.09373	16.0142
224	Area 13	5	Cell on wafer	0.90332	533	404.105	129	97.8039	0	0	0	0	0	0		24.2026	0
225	Area 13	6	Cell on wafer	0.976562	1967	1491.32	301	228.209	0	0	0	0	0	0		15.3025	0
226	Area 13	7	Cell on wafer	1.36719	664	503.425	157	119.033	0	0	0	0	0	0		23.6446	0
227	Area 13	8	Cell on wafer	1.19629	575	435.948	130	98.5621	0	0	0	0	0	0		22.6087	0
228	Area 13	9	Cell on wafer	1.75781	937	710.405	245	185.752	0	0	0	0	0	0		26.1473	0
229	Area 13	10	Cell on wafer	1.2207	29	21.9869	1	0.75817	0	0	0	0	0	0		3.44828	0
230	Area 13	11	Mineral	0.286865	33.494	5.46979	0.326519	0.274165			199.233	10.1789	2.63467	0.783014		0.974855	1.32241
231	Area 13	12	Mineral	0.189209	27.5244	3.51836	0.292741	0.26874			147.715	6.45796	1.92759	0.591314		1.06357	1.30494
232	Area 13	13	Mineral	0.213623	31.616	4.42036	0.337778	0.274398			154.256	6.96631	1.99289	0.691942		1.06838	1.29193
233	Area 13	14	Background	0.494385	7.6	1.33217	0.103585	0.161371			0.0270222	0.0735452	0.0045037	0.0316847		1.36296	16.6667
234	Area 13	15	Background	0.366211	6.45606	1.33473	0.0788148	0.129517			0.0540444	0.115932	0.00675556	0.0386072		1.22079	12.5
235	Area 13	16	Background	0.250244	6.38625	1.30464	0.076563	0.128903			0.0585481	0.109104	0.0112593	0.0587996		1.19887	19.2308
236	Area 13	17	Background	0.164795	16.747	2.17965	0.344533	0.301022			0.0608	0.127444	0.0135111	0.062556		2.05728	22.2222
237	Area 13	18	Background	0.476074	11.0566	1.74296	0.0968296	0.144047			0.0405333	0.0980254	0.015763	0.0577448		0.875764	38.8889				Cells 5-10
238	Area 13	19	Background	0.366211	6.8096	1.13482	0.101333	0.147976			0.0900741	0.135792	0.0202667	0.0647685		1.4881	22.5				2017_04_20_MutAOI12_50miicronbe

## Sheet: S.ANA-3 WT No donor
Normalised to dose
Unique ID	Area	ROI	Description	Area µm2	12C		13C		56Fe12C		56Fe16O		75As			13C/12C %	75As/56Fe16O %
					mean	stdev	mean	stdev	mean	stdev	mean	stdev	mean	stdev
1	Area 1	1	Mineral	1.6786	547.958	59.8247	7.32839	2.4619	3.59991	1.7313	7213.25	74.585	77.5267	13.6799		1.3374	1.07478	Cells	Mineral
2	Area 1	2	Mineral	1.0682	320.006	9.5787	2.8285	0.890747	2.8285	0.984758	3552	98.492	44.0989	6.44211		0.883889	1.24152	N=11	N=65
3	Area 1	3	Mineral	1.48785	109.283	16.7251	1.67139	0.77141	1.02855	0.727292	3073.5	52.1185	21.2138	4.24859		1.52941	0.690215	(inactive)
4	Area 1	4	Mineral	1.9075	183.981	14.1861	2.31423	1.59894	2.4428	0.77141	3929.75	108.604	32.9135	6.34039		1.25786	0.837546
5	Area 1	5	Mineral	1.48785	182.053	20.8053	1.79996	1.07054	2.4428	0.647113	3364.5	120.307	39.599	6.83551		0.988701	1.17697
6	Area 1	6	Mineral	1.6786	104.912	4.36375	0.642841	0.492379	1.67139	1.14033	2118	75.5292	21.0852	4.13556		0.612745	0.995524
7	Area 1	7	Mineral	0.991899	177.039	13.6153	1.67139	0.77141	4.24275	1.98623	3984.25	73.7897	46.9274	4.39144		0.944081	1.17782
8	Area 1	8	Mineral	1.1445	211.109	11.7009	2.95707	0.77141	2.57137	1.02855	3903.75	39.1354	32.2706	5.02788		1.40073	0.826657
9	Area 1	9	Mineral	0.839299	84.4694	7.70123	0.514273	0	2.4428	0.77141	3286	41.8171	20.0567	4.98606		0.608828	0.610367
10	Area 1	10	Mineral	0.953749	98.0976	4.84937	2.31423	1.36064	0.77141	0.514273	3527.5	59.6685	23.2709	5.38352		2.35911	0.659698
11	Area 1	11	Mineral	1.03005	120.597	5.79556	1.02855	0.839805	1.41425	1.14033	3664.75	23.2146	30.7278	4.37132		0.852878	0.83847
12	Area 1	12	Mineral	0.877449	110.183	8.16788	0.642841	0.257137	2.18566	0.973503	3068.5	71.7983	28.9279	5.77843		0.583431	0.942736
13	Area 1	13	Mineral	1.10635	175.753	11.6773	1.79996	0.890747	1.02855	0.727292	2659.75	163.145	26.4851	6.95696		1.02414	0.995773
14	Area 1	14	Mineral	1.6023	51.5559	6.44211	0.257137	0.296916	1.28568	1.22422	1603.25	87.0799	11.8283	3.33287		0.498753	0.737769
15	Area 1	15	Mineral	1.7549	45.7703	0.93893	0.385705	0.77141	0.899978	0.647113	1571.5	58.3467	10.2855	2.26124		0.842697	0.6545
16	Area 1	16	Mineral	2.0601	124.968	12.2565	1.02855	0.839805	0.642841	0.647113	2338.5	213.431	22.1137	4.67583		0.823045	0.945638
17	Area 1	17	Background	1.9075	65.0556	5.97531	0.514273	0.419902	0	0	2.5	1.29099	0.257137	0.296916		0.790514	10.2855
18	Area 1	18	Background	2.8231	48.2131	4.83116	0.77141	0.296916	0	0	0.75	0.957427	0.257137	0.296916		1.6	34.2849
19	Area 1	19	Background	1.8312	84.9836	5.54486	1.15711	0.647113	0	0	2	0.816497	0.77141	0.663924		1.36157	38.5705
20	Area 1	20	Background	1.79305	104.912	3.96135	1.02855	0.93893	0.128568	0.257137	1.5	1	0.257137	0.296916		0.980392	17.1424
21	Area 1	21	Background	0.877449	47.8274	8.26045	0.77141	0.296916	0	0	1.5	1.29099	0.257137	0.296916		1.6129	17.1424
22	Area 1	22	Background	1.1445	56.9558	6.03221	0.77141	0.296916	0	0	4.5	1.91485	0.385705	0.77141		1.3544	8.57122
23	Area 1	23	Background	0.877449	52.8416	6.84035	0.642841	0.647113	0.128568	0.257137	2	2.44949	0.385705	0.257137		1.21655	19.2852
24	Area 1	24	Background	2.5942	46.6703	2.95054	0.257137	0.296916	0	0	6.25	2.36291	0.385705	0.257137		0.550964	6.17128
25	Area 1	25	Background	1.94565	68.784	8.23239	0.385705	0.257137	0	0	11.25	1.5	1.79996	0.663924		0.560748	15.9996
26	Area 1	26	Background	1.18265	28.1565	1.4162	0.385705	0.492379	0	0	1.75	2.21736	0.128568	0.257137		1.36986	7.34676
27	Area 1	27	Background	0.762999	94.3691	6.98226	0.385705	0.257137	0	0	9	1.63299	1.41425	0.878289		0.408719	15.7139
28	Area 1	28	Background	1.4497	42.0418	1.53566	0.385705	0.257137	0	0	1.5	1.29099	0	0		0.917431	0
29	Area 2	1	Mineral	0.991899	10.1055	0.852662	0.123426	0.0531576	0.111854	0.0668841	20.3472	1.15626	0.376705	0.113862		1.22137	1.85138
30	Area 2	2	Mineral	1.2208	11.2832	1.19155	0.11314	0.062653	0.12214	0.0539858	33.8405	2.6851	0.635127	0.140617		1.00273	1.87683
31	Area 2	3	Mineral	1.41155	12.3078	0.870766	0.13114	0.0595197	0.165853	0.0797909	30.841	4.46967	0.65827	0.146031		1.0655	2.1344
32	Area 2	4	Mineral	1.03005	7.19725	0.749439	0.0797123	0.0520328	0.110569	0.0479972	22.196	2.32634	0.393419	0.0958856		1.10754	1.77247
33	Area 2	5	Mineral	1.2971	10.0579	0.701736	0.119569	0.0516131	0.34842	0.125271	11.5236	1.43431	0.321421	0.0938312		1.1888	2.78924
34	Area 2	6	Mineral	1.18265	12.1086	0.572543	0.128568	0.0456944	0.210852	0.0982163	11.3333	1.22849	0.385705	0.0656898		1.0618	3.40329
35	Area 2	7	Background	1.2208	1.53253	0.71763	0.0205709	0.0258486	0	0	0.00514273	0.0105527	0.00128568	0.00574975		1.34228	25
36	Area 2	8	Background	0.572249	2.30009	0.831021	0.0411419	0.0327388	0.00128568	0.00574975	0.0077141	0.0188403	0.00257137	0.0079145		1.78871	33.3333
37	Area 2	9	Background	2.40345	1.97609	0.882989	0.0231423	0.0322029	0	0	0.0077141	0.0146887	0	0		1.17111	0
38	Area 2	10	Background	1.33525	1.28697	0.59721	0.0154282	0.0193865	0	0	0.0077141	0.0146887	0	0		1.1988	0
39	Area 2	11	Background	2.8231	2.41323	1.05158	0.024428	0.027001	0	0	0.00257137	0.0079145	0	0		1.01225	0
40	Area 2	12	Background	1.526	3.22064	1.36872	0.0501416	0.0468042	0	0	0.0154282	0.0241792	0	0		1.55689	0
41	Area 2	13	Background	1.25895	2.59194	0.985227	0.0269993	0.0294661	0	0	0.00257137	0.0079145	0	0		1.04167	0
42	Area 2	14	Background	1.526	2.59194	0.985227	0.0269993	0.0294661	0	0	0.00257137	0.0079145	0	0		1.04167	0
43	Area 3	1	Mineral	0.769043	193.576	20.0574	2.55289	1.29251	1.66493	0.698477	527.782	19.0647	3.44085	1.35941		1.31881	0.651945
44	Area 3	2	Mineral	0.521851	284.37	19.948	2.66389	1.39695	2.21991	1.23997	619.354	25.6343	4.43981	2.04906		0.936768	0.716846
45	Area 3	3	Mineral	0.260925	294.026	35.0069	2.4419	1.16624	3.77384	1.5571	807.269	58.1259	2.88588	1.61306		0.830502	0.357487
46	Area 3	4	Mineral	0.370789	109.219	9.99401	1.33194	0.941826	2.21991	1.43866	284.148	9.0304	1.88692	0.654778		1.21951	0.664062
47	Area 3	5	Mineral	0.453186	179.257	12.9028	1.66493	1.38099	2.99687	1.38099	523.232	20.2642	2.10891	1.14707		0.928793	0.403055
48	Area 3	6	Mineral	0.302124	182.365	16.7709	0.998957	1.0943	2.10891	0.778551	563.523	38.6388	1.77592	1.08753		0.547778	0.315147
49	Area 3	7	Mineral	0.247192	298.799	21.9575	2.88588	1.00265	12.3205	5.03238	639	62.2956	3.66284	1.50398		0.965825	0.573215
50	Area 3	8	Mineral	0.494385	113.437	5.15286	1.22095	0.885183	1.10995	0.90989	267.166	23.1368	1.44294	0.778551		1.07632	0.540091
51	Area 3	9	Background	0.576782	237.752	18.0526	3.44085	2.43482	2.77488	1.29251	846.894	61.3167	1.55393	0.543764		1.44725	0.183486
52	Area 3	10	Background	0.357056	717.362	162.326	6.43773	1.43866	0	0	13.6524	2.48292	0.221991	0.343906		0.897416	1.62602
53	Area 3	11	Background	0.906372	826.693	192.661	8.54664	1.75779	0.332986	0.557192	9.21261	4.15721	0.332986	0.364768		1.03383	3.61446
54	Area 3	12	Background	0.796509	603.037	67.6317	7.32569	3.09516	0	0	7.1037	3.19851	0	0		1.2148	0
55	Area 3	13	Background	0.453186	428.886	55.2251	4.7728	1.42317	0	0	5.43877	1.42317	0	0		1.11284	0
56	Area 3	14	Background	0.466919	737.896	99.9978	7.1037	1.5571	0.110995	0.271882	9.76758	3.43906	0	0		0.962696	0
57	Area 3	15	Background	0.920105	796.502	126.463	7.54768	2.33249	0.332986	0.557192	15.6503	3.28291	0.665972	1.11438		0.947603	4.25532
58	Area 3	16	Background	0.439453	658.646	89.7823	8.10265	2.96089	0.110995	0.271882	9.3236	2.01999	0.332986	0.364768		1.2302	3.57143
59	Area 3	17	Background	0.563049	552.645	84.5227	5.43877	0.980284	0.221991	0.343906	7.21469	2.47098	0	0		0.984133	0
60	Area 3	18	Background	0.631714	943.016	169.117	9.54559	3.80634	0.221991	0.343906	17.9812	3.64768	0.443981	0.343906		1.01224	2.46914
61	Area 4	1	Inactive cell wafer	1.41144	319.312	69.3331	3.55176	1.49486	0.0277482	0.080759	0.665956	0.445091	0	0		1.11232	0
62	Area 4	2	Inactive cell wafer	0.610352	305.979	47.6554	2.92743	0.62832	0.0138741	0.0588627	0.360726	0.311472	0	0		0.956743	0
63	Area 4	3	Inactive cell wafer	1.297	436.257	80.6049	4.95305	1.5916	0.0416222	0.128487	0.582711	0.428289	0.0138741	0.0588627		1.13535	2.38095
64	Area 4	4	Inactive cell wafer	0.686646	357.951	58.4635	3.98186	0.967108	0.0277482	0.080759	0.776948	0.586546	0.0138741	0.0588627		1.1124	1.78571
65	Area 4	5	Inactive cell wafer	1.297	238.648	33.5837	2.6777	0.851448	0.0277482	0.080759	0.249733	0.270874	0	0		1.12203	0
66	Area 4	6	Inactive cell wafer	1.67847	355.371	53.4576	3.81537	1.07263	0	0	0.277482	0.189397	0	0		1.07363	0
67	Area 4	7	Inactive cell wafer	0.915527	309.253	61.4164	3.10779	1.08425	0	0	0.457845	0.246033	0.0138741	0.0588627		1.00493	3.0303
68	Area 4	8	Inactive cell wafer	2.05994	349.71	43.7293	3.75988	0.896229	0.0138741	0.0588627	0.665956	0.383074	0	0		1.07514	0
69	Area 4	9	Inactive cell wafer	1.10626	184.178	35.3191	1.76201	0.6931	0.0138741	0.0588627	0.194237	0.303518	0	0		0.956685	0
70	Area 4	10	Inactive cell wafer	1.41144	206.21	25.8397	2.3031	0.867455	0.0277482	0.080759	0.430096	0.318269	0.0138741	0.0588627		1.11687	3.22581
71	Area 4	11	Mineral	2.13623	25.5283	3.12687	0.263607	0.325863	0.194237	0.235451	191.532	14.3265	0.360726	0.230199		1.03261	0.188338
72	Area 4	12	Mineral	1.98364	24.1825	2.68732	0.221985	0.16892	0.194237	0.201898	178.088	10.6426	0.319104	0.281573		0.917958	0.179184
73	Area 4	13	Mineral	2.02179	22.4621	2.93679	0.208111	0.246033	0.166489	0.148364	177.991	8.48221	0.430096	0.281573		0.926498	0.24164
74	Area 4	14	Mineral	1.56403	30.7866	3.52428	0.30523	0.201898	0.235859	0.217918	208.056	12.1259	0.638208	0.323036		0.991438	0.306748
75	Area 4	15	Mineral	1.79291	25.8474	3.04688	0.0971186	0.151759	0.221985	0.269365	227.646	17.5875	0.457845	0.214145		0.375738	0.201121
76	Area 4	16	Mineral	2.02179	16.6489	2.09818	0.110993	0.153761	0.152615	0.272749	123.243	12.3755	0.3746	0.355764		0.666667	0.303951
77	Area 4	17	Mineral	0.991821	18.3693	2.44721	0.138741	0.127691	0.0832445	0.121139	134.495	16.6011	0.319104	0.351151		0.755287	0.23726
78	Area 4	18	Mineral	1.06812	87.6009	5.55889	0.7492	0.410801	0.332978	0.209818	279.327	25.3587	0.804697	0.565313		0.855242	0.288084
79	Area 4	19	Mineral	0.724792	20.6724	2.78955	0.208111	0.230641	0.124867	0.196267	205.073	14.4666	0.485593	0.414996		1.00671	0.23679
80	Area 4	20	Mineral	0.686646	23.6137	2.99952	0.235859	0.234149	0.30523	0.235451	245.724	15.812	0.596585	0.374736		0.998825	0.242787
81	Area 4	21	Mineral	1.60217	22.8645	3.69842	0.166489	0.191537	0.249733	0.270874	215.298	8.94536	0.360726	0.365652		0.728155	0.167547
82	Area 4	22	Background	1.60217	38.3618	8.06647	0.3746	0.214145	0	0	0.430096	0.361447	0	0		0.976492	0
83	Area 4	23	Background	0.801086	88.7109	20.145	1.04056	0.355764	0.0277482	0.080759	1.26254	0.828149	0.0138741	0.0588627		1.17297	1.0989
84	Area 4	24	Background	1.10626	56.4814	11.7748	0.527215	0.362292	0.0138741	0.0588627	0.998934	0.548478	0.0277482	0.117725		0.933432	2.77778
85	Area 4	25	Background	1.06812	65.1111	15.4991	0.568837	0.451682	0.0138741	0.0588627	0.957311	0.762547	0.0138741	0.0588627		0.873642	1.44928
86	Area 4	26	Background	1.48773	115.973	26.2376	1.15155	0.653131	0.0832445	0.121139	1.05443	0.744561	0	0		0.992942	0
87	Area 4	27	Background	2.25067	103.39	28.1199	0.998934	0.401771	0	0	1.0683	0.829624	0	0		0.966184	0
88	Area 4	28	Background	1.83105	23.3501	5.31165	0.180363	0.20639	0	0	0.457845	0.375822	0	0		0.77243	0
89	Area 4	29	Background	1.297	46.8528	12.4905	0.541089	0.38546	0	0	1.41516	0.830484	0.0138741	0.0588627		1.15487	0.980392
90	Area 5	1	Mineral	1.41602	15.9017	1.27145	0.177042	0.114067	0.255014	0.14424	153.602	10.0558	0.563232	0.21825		1.11335	0.366683
91	Area 5	2	Mineral	2.31934	25.195	1.96453	0.274278	0.152152	0.432973	0.189682	273.627	25.2936	0.850352	0.284929		1.08862	0.31077
92	Area 5	3	Mineral	1.29395	31.962	1.60747	0.336655	0.162475	0.49902	0.175473	274.504	11.4328	1.15307	0.311069		1.0533	0.420054
93	Area 5	4	Mineral	1.24512	30.4466	2.07113	0.271526	0.127302	0.503607	0.200738	300.072	9.42033	0.97419	0.247463		0.891808	0.324652
94	Area 5	5	Mineral	1.14746	39.3529	2.50673	0.411875	0.177381	0.629279	0.245446	417.105	19.0131	1.3402	0.286656		1.04662	0.32131
95	Area 5	6	Mineral	1.24512	31.1493	1.9241	0.343994	0.178834	0.589834	0.233305	349.419	27.3573	0.816411	0.286105		1.10434	0.233649
96	Area 5	7	Mineral	1.2207	37.5164	2.4577	0.395363	0.177381	0.627444	0.216787	371.124	23.6831	0.779719	0.254944		1.05384	0.210096
97	Area 5	8	Mineral	0.976562	35.1488	2.37603	0.332986	0.143682	0.579744	0.209698	326.721	24.5969	0.722845	0.273381		0.94736	0.221242
98	Area 5	9	Mineral	1.0498	25.9114	2.11413	0.250427	0.145354	0.484343	0.201112	287.928	21.7301	0.645791	0.215843		0.966474	0.224289
99	Area 5	10	Mineral	0.610352	35.5634	2.51287	0.34858	0.178855	0.662302	0.221379	382.032	29.827	0.836592	0.269871		0.980165	0.218985
100	Area 5	11	Mineral	1.26953	25.9087	1.85392	0.264187	0.138865	0.456823	0.189566	433.174	45.3715	1.03106	0.260995		1.01969	0.238025
101	Area 5	12	Mineral	2.80762	27.4846	2.07913	0.272443	0.143421	0.525622	0.224348	420.279	45.4209	1.46128	0.339636		0.991256	0.347694
102	Area 5	13	Background	1.31836	49.7607	8.3966	0.530209	0.209788	0.104574	0.0858142	18.6151	1.60137	1.71905	0.405408		1.06552	9.23471
103	Area 5	14	Background	2.05078	56.2526	10.9995	0.608181	0.238886	0.103657	0.0978754	20.4149	1.62368	2.02452	0.467539		1.08116	9.91687
104	Area 5	15	Background	1.85547	101.185	17.2937	1.0384	0.337677	0.0449485	0.0585162	9.14014	1.48261	0.627444	0.233103		1.02624	6.86471
105	Area 5	16	Background	2.75879	78.9846	14.3041	0.851269	0.33695	0.0183463	0.0361573	4.14535	0.840159	0.177042	0.127699		1.07777	4.27086
106	Area 5	17	Background	1.92871	73.3293	14.0235	0.77605	0.326226	0.0357753	0.0531501	5.63416	1.12436	0.325647	0.149625		1.05831	5.77988
107	Area 5	18	Background	1.29395	80.9889	15.7762	0.835675	0.276142	0.0266022	0.0453377	5.98732	1.12876	0.343994	0.168038		1.03184	5.74537
108	Area 5	19	Background	2.05078	80.4495	19.6879	0.805404	0.31751	0.055039	0.0708882	12.6525	3.20958	0.93658	0.28271		1.00113	7.40231
109	Area 5	20	Background	1.02539	73.6999	15.3396	0.805404	0.28203	0.0458658	0.0679204	9.32911	3.5785	0.498103	0.22409		1.09281	5.33923
110	Area 6	1	Inactive cell wafer	2.04468	314.682	81.9719	3.22723	0.870315			0.0631487	0.0357553	0.0321283	0.0265211		1.02555	50.8772
111	Area 6	2	Mineral	0.286865	25.6136	83.2229	0.277116	0.927503			13.9561	3.87187	0.27815	0.0726232		1.08191	1.99304
112	Area 6	3	Mineral	0.146484	4.06884	0.456683	0.0372245	0.0217775			14.2487	0.835346	0.282286	0.0791303		0.914867	1.98113
113	Area 6	4	Mineral	0.22583	2.82286	0.375874	0.0268844	0.0198512			9.87069	1.38163	0.235755	0.054428		0.952381	2.38843
114	Area 6	5	Mineral	0.140381	0.806531	0.422086	0.00827211	0.0115275			4.07712	1.6484	0.0703129	0.0325697		1.02564	1.72458
115	Area 6	6	Mineral	0.262451	1.9822	0.413665	0.0155102	0.0117246			9.28648	1.63852	0.181986	0.059918		0.782473	1.95969
116	Area 6	7	Mineral	0.195312	1.92947	0.204072	0.0155102	0.0155102			8.15216	0.484157	0.17785	0.0496972		0.803859	2.18163
117	Area 6	8	Mineral	0.238037	1.39488	0.16843	0.0113741	0.0137066			6.10482	0.683978	0.110639	0.0392672		0.815419	1.81233
118	Area 6	9	Mineral	0.292969	2.69878	0.516016	0.0423946	0.0245004			10.3288	1.34308	0.205769	0.0756366		1.57088	1.99219
119	Area 6	10	Mineral	0.140381	2.91178	0.285962	0.0268844	0.0230551			10.9605	0.362879	0.195429	0.0486253		0.923295	1.78302
120	Area 6	11	Mineral	0.238037	2.94901	0.225593	0.0227483	0.0164423			10.214	0.576949	0.159238	0.059918		0.771388	1.55902
121	Area 6	12	Mineral	0.20752	1.95842	0.318322	0.0165442	0.0137066			7.56484	1.05116	0.137524	0.0625557		0.844773	1.81793
122	Area 6	13	Mineral	0.213623	1.3225	0.199359	0.0134422	0.0153618			3.96131	0.87856	0.0692789	0.0298153		1.01642	1.74889
123	Area 6	14	Background	0.488281	3.16305	0.61441	0.0382585	0.028033			0.337088	0.766898	0.0351565	0.0198512		1.20955	10.4294
124	Area 6	15	Background	0.354004	1.90672	0.388926	0.0155102	0.0117246			0.0434286	0.0473361	0.0103401	0.00957311		0.813449	23.8095
125	Area 6	16	Background	0.396729	3.12893	0.556285	0.0341224	0.0212988			0.100299	0.0388272	0.0351565	0.025192		1.09055	35.0515
126	Area 6	17	Background	0.378418	3.98716	0.467938	0.0351565	0.0215129			0.132354	0.0418105	0.0403265	0.0225527		0.881743	30.4688
127	Area 6	18	Background	0.524902	3.11341	0.494122	0.0372245	0.0141183			0.0382585	0.0422195	0.0113741	0.0160189		1.19562	29.7297
128	Area 6	19	Background	0.274658	1.38454	0.44094	0.0134422	0.0115275			0.229551	0.0666346	0.0155102	0.0219347		0.970874	6.75676
129	Area 6	20	Background	0.402832	5.20522	1.27813	0.0703129	0.0286394			0.333986	0.0552634	0.0454966	0.0245004		1.35081	13.6223

## Sheet: No cells control
Normalised to dose
Unique ID	Area	ROI	Description	Area µm2	12C		13C		56Fe12C		56Fe16O		75As			13C/12C %	75As/56Fe16O %
					mean	stdev	mean	stdev	mean	stdev	mean	stdev	mean	stdev
22	Area 1	1	Mineral	2.5942	2319.5	657.47	24.0526	7.73373	5.89474	4.30683	1103.39	1103.39	1.71053	1.57324		1.03697	0.155024	Mineral
23	Area 1	2	Mineral	1.6023	4176.53	1346	43.8289	15.7746	13.1447	8.25543	1896.64	1896.64	3.06579	2.83001		1.04941	0.161643	N=35
24	Area 1	3	Mineral	1.7549	2974.37	918.592	31.7632	11.8072	6.56579	3.98442	2146.34	2146.34	4.14474	3.07551		1.0679	0.193107
25	Area 1	4	Mineral	1.48785	1423.54	449.462	14.2237	5.42242	2.71053	1.93091	1325.92	1325.92	3.06579	2.64996		0.999177	0.23122
26	Area 1	5	Mineral	1.9075	2057.25	600.839	22.4474	7.73114	6.76316	4.55447	1283.51	1283.51	2.15789	1.81146		1.09113	0.168124
27	Area 1	6	Mineral	1.2208	2621.72	909.286	27.7105	10.7726	8.72368	6.72825	1400.33	1400.33	2.30263	1.98675		1.05696	0.164435
28	Area 1	7	Mineral	1.25895	2960.62	1104.36	31.5	12.8151	9.64474	6.63265	1034.82	1034.82	1.80263	1.61674		1.06397	0.174198
29	Area 1	8	Mineral	1.6023	2444.99	884.95	25.4605	11.2989	11.6316	7.85339	1559.82	1559.82	2.35526	2.22533		1.04134	0.150996
30	Area 1	9	Mineral	0.915599	2205.5	731.624	22.9079	9.07036	6.31579	4.31188	1608.32	1608.32	2.73684	2.32303		1.03867	0.170168
31	Area 1	10	Mineral	2.3653	1635.7	668.054	17.0789	8.16621	7.13158	6.02736	1086.49	1086.49	1.63158	1.84638		1.04414	0.15017
32	Area 1	11	Background	2.289	2263.61	1024.96	23.7632	11.2438	12.0395	8.45291	0.578947	0.578947	0	0		1.04979	0
33	Area 1	12	Background	1.8312	5256.36	2300.01	54.3026	25.613	42.4211	26.831	13.4474	13.4474	0.118421	0.363945		1.03309	0.880626
34	Area 1	13	Background	3.54795	3423.01	1463.1	34.8026	15.3588	24.1711	15.4328	1.13158	1.13158	0.0263158	0.161136		1.01673	2.32558
35	Area 1	14	Background	2.02195	2780.01	1218.54	28.3421	13.9155	14.9605	10.3723	0.368421	0.368421	0.0131579	0.114708		1.0195	3.57143
36	Area 1	15	Background	1.25895	3689.2	1760.98	38.1053	19.5554	28.3289	18.4111	7.14474	7.14474	0.0394737	0.255123		1.03289	0.552486
37	Area 1	16	Background	1.86935	4398.46	1987.88	45.5263	22.4989	19	12.9974	0.578947	0.578947	0	0		1.03505	0
38	Area 1	17	Background	1.94565	2667.01	1242.38	28.6579	15.2241	23.0395	15.2407	1.40789	1.40789	0.0263158	0.161136		1.07453	1.86916
39	Area 1	18	Background	2.09825	14970.6	6561.08	158.053	71.392	104.013	65.8652	2.05263	2.05263	0.0394737	0.196013		1.05575	1.92308
40	Area 1	19	Background	0.724849	2929.66	1389.72	30.7105	15.5133	13.3947	9.79534	0.5	0.5	0.0131579	0.114708		1.04826	2.63158
41	Area 1	20	Background	2.25085	12392.8	5536.32	129.447	58.1193	70.3421	44.4908	1.07895	1.07895	0.0131579	0.114708		1.04454	1.21951
42	Area 1	21	Background	1.64045	210.759	94.1535	2.20145	0.988406	1.19627	0.756632	0.0183491	0.0183491	0.00022377	0.00195078		1.04454	1.21951
43	Area 2	1	Mineral	2.5942	373.15	136.398	3.35	1.69442	2.15	1.75544	1331.55	1331.55	5.1	5.54313		0.897762	0.383012
44	Area 2	2	Mineral	1.64045	233.2	98.8069	2	1.97351	0.9	1.02084	867.15	867.15	2.7	2.81163		0.857633	0.311365
45	Area 2	3	Mineral	1.71675	190.2	81.7098	2.15	1.75544	1.25	1.11803	736.25	736.25	1.95	2.5021		1.13039	0.264856
46	Area 2	4	Mineral	1.10635	304.65	110.312	3.95	2.32775	0.6	0.88258	977.35	977.35	3.85	4.12023		1.29657	0.393922
47	Area 2	5	Mineral	2.55605	304.3	102.596	2.8	1.93581	1.25	1.16416	1022.1	1022.1	3.95	4.46595		0.920145	0.386459
48	Area 2	6	Mineral	0.686699	308.85	108.85	3.2	1.93581	1.1	0.718185	1099.6	1099.6	3.9	3.959		1.0361	0.354674
49	Area 2	7	Mineral	0.991899	549.25	193.694	5.55	3.03445	3.1	2.69307	1972.6	1972.6	8.05	7.40181		1.01047	0.408091
50	Area 2	8	Mineral	0.877449	289.3	103.54	2.95	2.1637	1.3	1.41793	995.15	995.15	3.85	4.35618		1.0197	0.386876
51	Area 2	9	Mineral	1.10635	244.4	94.1188	2.75	1.77334	1.05	1.31689	873.9	873.9	2.6	2.87274		1.1252	0.297517
52	Area 2	10	Mineral	0.953749	87.2	35.1712	0.8	0.951453	0.75	0.966546	352.85	352.85	0.55	0.604805		0.917431	0.155874
53	Area 2	11	Background	1.48785	2094.65	1440.21	20.85	14.7087	8.15	11.8245	6.65	6.65	0.15	0.366348		0.995393	2.25564
54	Area 2	12	Background	0.915599	1678.2	1283.52	16.5	13.0404	3.85	5.64078	2.85	2.85	0.15	0.366348		0.983196	5.26316
55	Area 2	13	Background	1.33525	1177.25	910.779	13.05	10.7922	1.7	2.22663	3	3	0.2	0.410391		1.10852	6.66667
56	Area 2	14	Background	0.495949	1461.45	1139.78	15.55	12.0327	2.45	3.31623	1.6	1.6	0	0		1.06401	0
57	Area 2	15	Background	1.25895	1652.35	1278.89	16.35	12.9179	3.3	4.66905	3.15	3.15	0.05	0.223607		0.9895	1.5873
58	Area 2	16	Background	1.1445	1949.8	1528.3	19.5	15.8496	3.6	4.88176	1.9	1.9	0	0		1.0001	0
59	Area 2	17	Background	3.1283	1529.5	1134.19	16.2	13.3755	3	4.35286	2.5	2.5	0.1	0.307794		1.05917	4
60	Area 2	18	Background	1.6786	774.6	544.115	7.85	6.23467	3.25	4.25348	2.3	2.3	0	0		1.01343	0
61	Area 2	19	Background	1.3734	2703.1	2194.35	28.8	25.1513	5.45	7.70833	1.7	1.7	0.05	0.223607		1.06544	2.94118
62	Area 2	20	Background	0.991899	2703.1	2194.35	28.8	25.1513	5.45	7.70833	1.7	1.7	0.05	0.223607		1.06544	2.94118
63	Area 3	1	Mineral	1.41155	1518.22	732.936	15.4444	7.81569	1.5	2.03643	214.667	198.743	0.555556	1.04162		1.01727	0.258799
64	Area 3	2	Mineral	1.41155	1254.67	566.517	12	7.71553	1.22222	1.4775	178	192.302	0.5	0.785905		0.956429	0.280899
65	Area 3	3	Mineral	1.1445	732.278	317.713	7.16667	2.74933	1.38889	1.61387	297.5	222.732	0.555556	0.921777		0.978681	0.186741
66	Area 3	4	Mineral	1.03005	403.556	178.813	3.88889	2.16629	0.666667	0.766965	426.722	332.786	1	1.45521		0.963656	0.234344
67	Area 3	5	Mineral	1.41155	287.056	122.314	3	2	0.5	1.20049	471	368.598	1.11111	1.52966		1.04509	0.235905
68	Area 3	6	Mineral	1.0682	89.8333	33.4193	1.05556	1.10997	0.111111	0.323381	323.111	274.141	0.666667	0.840168		1.17502	0.206327
69	Area 3	7	Mineral	1.48785	150.833	75.5889	1.05556	0.998365	0.5	0.707107	383.111	349.744	0.944444	1.16175		0.699816	0.24652
70	Area 3	8	Mineral	0.724849	107.389	45.7643	1.33333	0.970143	0.666667	1.02899	376.444	349.67	0.666667	0.840168		1.24159	0.177096
71	Area 3	9	Mineral	1.03005	96.5	51.0712	0.944444	1.05564	0.166667	0.383482	330.5	338.677	0.666667	1.08465		0.978699	0.201715
72	Area 3	10	Mineral	1.9075	462.389	281.307	5.11111	3.8023	0.833333	0.985184	355.333	325.5	0.444444	0.783823		1.10537	0.125078
73	Area 3	11	Mineral	1.25895	69.5	35.107	0.722222	1.4061	0.166667	0.383482	264.111	263.874	0.5	0.707107		1.03917	0.189314
74	Area 3	12	Mineral	1.7549	583.667	326.543	6.88889	5.27914	0.611111	0.777544	100.667	99.2495	0.333333	0.594089		1.18028	0.331126
75	Area 3	13	Mineral	1.8312	75.2778	36.135	0.777778	1.00326	0.166667	0.383482	248.889	236.166	0.944444	1.16175		1.03321	0.379464
76	Area 3	14	Mineral	1.8312	71	35.0898	0.611111	0.777544	0.222222	0.548319	306.889	308.698	0.722222	0.826442		0.86072	0.235337
77	Area 3	15	Mineral	0.915599	131.944	49.0432	1.5	1.72354	0.388889	0.607685	366.222	316.692	0.833333	0.985184		1.13684	0.227549
78	Area 3	16	Background	1.4497	1445.67	1051.8	14.5556	11.1894	3.44444	4.70572	2.33333	2.95057	0.0555556	0.235702		1.00684	2.38095
79	Area 3	17	Background	0.762999	370	212.294	3.83333	2.59524	1.83333	2.52633	1.55556	1.6169	0.0555556	0.235702		1.03604	3.57143
80	Area 3	18	Background	1.9075	523.111	312.119	6.22222	3.99346	2.33333	2.63461	2.83333	2.30728	0	0		1.18946	0
81	Area 3	19	Background	1.18265	670.556	368.72	5.88889	4.3371	2.38889	3.22014	3.27778	2.5623	0.111111	0.323381		0.87821	3.38983
82	Area 3	20	Background	0.877449	453.889	320.642	4.44444	3.03358	1.27778	1.87257	0.555556	0.704792	0	0		0.979192	0
83	Area 3	21	Background	1.41155	959.222	695.23	9.22222	7.50338	3.16667	4.28746	1.61111	1.88302	0	0		0.961427	0
84	Area 3	22	Background	1.03005	2929.22	2042.57	29.1667	20.649	8.05556	10.378	9	7.02935	0.333333	0.594089		0.995714	3.7037
85	Area 3	23	Background	2.1364	942.722	657.055	10.7222	8.07906	2.66667	3.56453	3.66667	2.76533	0	0		1.13737	0
86	Area 3	24	Background	1.48785	472.611	264.044	4.77778	3.1726	7.66667	10.7703	2.77778	1.8647	0.111111	0.323381		1.01093	4
87	Area 3	25	Background	1.86935	560.833	353.828	6.16667	4.19032	2.05556	2.68924	3.83333	2.45549	0.0555556	0.235702		1.09955	1.44928
88	Area 3	26	Background	1.64045	560.833	353.828	6.16667	4.19032	2.05556	2.68924	3.83333	2.45549	0.0555556	0.235702		1.09955	1.44928

## Sheet: As-FeO %
	75As/56Fe16O % on mineral regions
	WT	ARRA3	No Donor	No cells
	4.92759	1.03054	1.07478	0.15502
	5.83793	1.02733	1.24152	0.16164
	4.33839	1.0024	0.69022	0.19311
	3.08735	0.91944	0.83755	0.23122
	3.61138	0.87213	1.17697	0.16812
	3.40204	0.78504	0.99552	0.16444
	3.68453	0.91094	1.17782	0.1742
	4.21301	0.74506	0.82666	0.151
	3.77693	0.94814	0.61037	0.17017
	8.9172	0.82577	0.6597	0.15017
	7.79221	1.18202	0.83847	0.38301
	11.0701	1.17839	0.94274	0.31136
	10.0372	1.31251	0.99577	0.26486
	11.5242	1.2545	0.73777	0.39392
	22.2222	1.00645	0.6545	0.38646
	2.5991	1.37391	0.94564	0.35467
	3.91165	1.47374	1.85138	0.40809
	4.09499	1.21188	1.87683	0.38688
	4.08011	0.47868	2.1344	0.29752
	3.4903	0.52746	1.77247	0.15587
	5.29942	0.50742	2.78924	0.2588
	2.98611	0.3362	3.40329	0.2809
	3.15315	0.58573	0.65195	0.18674
	3.36391	0.45519	0.71685	0.23434
	3.00668	1.2037	0.35749	0.2359
	5.88011	1.34593	0.66406	0.20633
	2.40198	1.39665	0.40305	0.24652
	3.03173	1.98123	0.31515	0.1771
	3.22513	2.03937	0.57322	0.20171
	3.06969	1.91574	0.54009	0.12508
	2.57509	1.82215	0.18834	0.18931
	1.82992	2.15531	0.17918	0.33113
	1.80705	1.58541	0.24164	0.37946
	1.74014	1.67707	0.30675	0.23534
	1.26915	0.63696	0.20112	0.22755
	1.40541	0.68472	0.30395
	2.0232	0.64358	0.23726
	25.9879	1.05481	0.28808
	21.9287	1.22885	0.23679
	26.3708	1.19272	0.24279
	21.564	1.09177	0.16755
	24.7242	1.13665	0.36668
	21.6667	1.10843	0.31077
	1.67787	0.96586	0.42005
	1	0.8416	0.32465
	1.77334	1.0517	0.32131
	1.75631	0.71345	0.23365
	1.77688	0.74645	0.2101
	2	0.66223	0.22124
	1.74465	0.85982	0.22429
	1.58425	1.07036	0.21898
	1.63197	0.90082	0.23803
	3	0.99936	0.34769
	1.63261	0.94869	1.99304
	1.78116	1.1701	1.98113
	7	1.15528	2.38843
	1.68415	1.22447	1.72458
	1.50739	1.13536	1.95969
	1.52823	1.15929	2.18163
	8	0.96777	1.81233
	1.26522	1.08752	1.99219
	1.36348	1.29149	1.78302
	1.39909	1.27758	1.55902
	13	1.19422	1.81793
	2.0217	1.24085	1.74889
	1.66094	1.17722
	1.70311	0.63696
	15	0.68472
	3.36957	0.64358
	16	1.32241
	2.31788	1.30494
	17	1.29193
	2.5641
Mean	5.98181	1.07747	0.94505	0.245084
St Dev	6.76882	0.374191	0.770584	0.0858675

## Sheet: min & bkgd original dataset
Unique ID	ROI			Dose normalisation factor	area	12C		13C		16O		12C14N		13C14N		56Fe16O		75As			% 13C:12C	%13C14N:12C14N	75As:56Fe16O %	13C with N to without		56Fe16O:16O %	75As:16O		As:O : FeO:O %
1	8	background	area 03	3.93748	5.84343	193.889	109.142	2.62004	2.0748	941.89	531.331	41.5418	22.1492	1.13779	1.1075	0.907098	1.00611	0.0501044	0.22301		1.35131	2.7389	5.52359	2.02685		0.0963061	0.00531956		5.52359
2	9	background	area 03	3.93748	5.38596	413.834	43.0251	6.48245	2.648	2826.1	418.824	199.837	44.946	5.77916	2.49987	6.37146	3.45954	0.82333	0.919947		1.56644	2.89194	12.9221	1.84619		0.22545	0.029133		12.9221
3	10	background	area 03	3.93748	1.5127	413.363	41.5304	5.77823	2.66086	2218.14	343.78	130.565	16.7669	3.15726	1.80066	0.354839	0.578894	0.129032	0.335914		1.39786	2.41816	36.3636	1.7299		0.0159971	0.00581713		36.3636
4	11	background	area 03	3.93748	3.91595	75.1869	50.6165	1.14642	1.25912	373.064	206.854	19.6028	15.1016	0.593458	0.862544	1.31153	1.2809	0.0389408	0.201502		1.52476	3.02741	2.96912	1.98551		0.351555	0.0104381		2.96912
5	12	background	area 03	3.93748	2.62283	313.158	22.8668	4.49302	2.24983	2755.1	237.717	147.381	21.2526	3.83488	1.93681	3.87209	2.53091	0.723256	0.890336		1.43475	2.60201	18.6787	1.81357		0.140543	0.0262515		18.6787
6	8	background	area 04	40.3198	5.26396	10591.4	890.334	115.486	14.634	34239.2	2078.78	572.308	102.059	8.3175	3.1448	8.60487	4.49726	3.01738	2.08651		1.09038	1.45332	35.066	1.33287		0.0251317	0.00881266		35.066
7	9	background	area 04	40.3198	3.34869	9554.03	259.391	104.499	10.0244	35417.9	2632.96	559.432	90.7516	8.3224	2.96941	7.4153	3.51413	2.21858	1.55892		1.09377	1.48765	29.9189	1.36012		0.0209366	0.006264		29.9189
8	10	background	area 04	40.3198	5.30666	12551.9	785.511	138.922	14.6207	38323	2281.32	852.68	209.248	13.7034	4.98507	14.0563	6.82716	3.49425	2.27395		1.10678	1.6071	24.8589	1.45205		0.0366786	0.0091179		24.8589
9	11	background	area 04	40.3198	3.36089	17612.6	438.041	193.486	14.6179	46110.4	2904.63	718.543	71.6079	11.4338	3.53305	22.4682	8.97159	7.11252	3.49832		1.09857	1.59124	31.6559	1.44847		0.0487271	0.015425		31.6559
10	12	background	area 04	40.3198	6.41069	13220.3	2138.65	149.026	27.3684	44573.4	3460.09	798.559	175.071	19.3368	10.0895	36.862	9.45793	9.11989	3.39368		1.12725	2.42146	24.7406	2.14811		0.0826997	0.0204604		24.7406
11	13	background	area 04	40.3198	6.87426	20933.5	917.569	229.867	18.4361	57029.9	2717.72	922.503	120.6	14.7311	4.29915	71.0177	23.2817	26.252	8.15178		1.09808	1.59687	36.9654	1.45423		0.124527	0.046032		36.9654
12	14	background	area 04	40.3198	1.89698	7444.38	1398.22	81.9614	17.5771	33873.7	4043.14	526.444	129.394	8.6045	3.67483	39.8521	12.1264	7.46945	4.50929		1.10098	1.63446	18.7429	1.48454		0.117649	0.0220509		18.7429
13	15	background	area 04	40.3198	1.78109	13077.2	992.901	142.873	15.9199	44770	3244.27	631.072	106.611	9.75342	3.39812	26.1541	30.8559	4.99658	2.42198		1.09254	1.54553	19.1044	1.41463		0.0584188	0.0111605		19.1044
14	9	background	area 06	1.1922	22.4098	125.159	30.626	1.64357	1.34606	1455.72	310.427	173.381	25.6337	4.25376	2.06593	0.278798	0.541419	0.0868114	0.2933		1.31318	2.45341	31.1377	1.86829		0.0191519	0.00596348		31.1377
15	10	background	area 06	1.1922	22.6904	70.7881	25.688	1.00577	1.07129	1040.7	236.233	172.973	25.8297	5.22012	2.49194	0.225886	0.480741	0.0338005	0.18079		1.42082	3.01788	14.9635	2.12404		0.0217052	0.00324786		14.9635
16	11	background	area 06	1.1922	5.06933	24.3911	5.03783	0.365314	0.611113	638.753	80.4305	132.188	18.7051	2.87085	1.62444	0.265683	0.512333	0.0184502	0.134822		1.49773	2.17179	6.94444	1.45005		0.041594	0.00288847		6.94444
17	12	background	area 06	1.1922	11.71	82.0048	10.8918	1.0607	1.00534	1010.98	138.558	143.326	18.8027	3.02236	1.77254	0.428115	0.636572	0.0479233	0.213775		1.29346	2.10874	11.194	1.6303		0.0423467	0.0047403		11.194
18	13	background	area 06	1.1922	8.08101	19.5648	5.3768	0.277778	0.537819	580.602	87.2547	135.09	35.0191	3.02315	1.84036	0.166667	0.391321	0.00462963	0.0679624		1.41978	2.23787	2.77778	1.57621		0.0287058	0.000797385		2.77778
19	14	background	area 06	1.1922	6.00464	56.7009	9.84621	0.719626	0.926631	712.548	104.022	156.788	30.2151	3.16199	1.91015	0.143302	0.408534	0.0249221	0.156131		1.26916	2.01673	17.3913	1.58903		0.0201112	0.0034976		17.3913
20	9	background	area 07	1.36917	18.0084	194.407	17.9283	2.32249	1.46568	1926.4	401.266	192.131	47.3141	3.32114	2.05979	0.555556	2.75066	0.098916	0.31208		1.19466	1.72858	17.8049	1.44692		0.028839	0.00513476		17.8049
21	10	background	area 07	1.36917	5.51475	192.164	20.2637	2.49115	1.72109	1441.18	191.915	256.283	36.0379	5.52212	2.51607	0.380531	0.601015	0.0840708	0.293656		1.29637	2.1547	22.093	1.6621		0.0264041	0.00583346		22.093
22	11	background	area 07	1.36917	8.76016	173.724	17.0589	2.05571	1.31269	2119.69	333.22	207.056	36.1049	3.64345	1.95934	0.448468	0.649014	0.100279	0.309938		1.18332	1.75965	22.3602	1.48705		0.0211573	0.00473082		22.3602
23	12	background	area 07	1.36917	3.0502	103.4	11.7281	1.616	1.35471	1093.61	140.787	295.264	46.3563	6.488	2.65371	0.368	0.589368	0.04	0.196748		1.56286	2.19736	10.8696	1.40598		0.0336501	0.00365762		10.8696
24	13	background	area 07	1.36917	2.29375	119.191	17.9031	1.39362	1.0597	886.989	154.262	265.681	37.1545	5.1383	2.5552	0.638298	0.773917	0.0531915	0.269089		1.16923	1.93401	8.33333	1.6541		0.0719623	0.00599686		8.33333
25	14	background	area 07	1.36917	5.44155	196.753	18.5241	2.56502	1.47777	2172.03	334.704	205.529	37.476	4.27354	2.36939	0.408072	0.684005	0.107623	0.338365		1.30367	2.07929	26.3736	1.59494		0.0187876	0.00495496		26.3736
26	9	background	area 09	18.2556	17.9345	2092.21	98.0116	26.8095	5.07429	16204.3	1894.09	424.03	57.9813	7.1551	2.91765	3.31837	4.30314	0.702041	0.917397		1.28139	1.6874	21.1562	1.31685		0.0204783	0.00433244		21.1562
27	10	background	area 09	18.2556	15.958	2012.34	114.607	26.1682	5.24346	13460.8	1492.44	477.359	60.3469	7.49388	2.86059	2.18349	2.01449	0.730887	0.85076		1.30039	1.56986	33.4734	1.20723		0.016221	0.00542973		33.4734
28	11	background	area 09	18.2556	10.8583	2822.16	102.648	37.2247	6.07415	29069.2	2994.91	403.658	35.4419	8.88539	3.09575	3.35281	2.75158	0.782022	0.892734		1.31901	2.20122	23.3244	1.66883		0.0115339	0.00269021		23.3244
29	12	background	area 09	18.2556	8.56462	2668.35	95.6865	34.9031	5.94371	26973.5	2965	448.755	58.6819	8.56125	2.88763	4.05128	4.46417	0.994302	1.12121		1.30804	1.90778	24.5429	1.4585		0.0150195	0.00368622		24.5429
30	13	background	area 09	18.2556	9.15024	1411.37	381.458	17.9813	5.87455	33472.3	7281.23	75.0587	23.3797	1.59467	1.21751	2.46667	1.91904	0.514667	0.696955		1.27404	2.12456	20.8649	1.66758		0.00736928	0.00153759		20.8649
31	14	background	area 09	18.2556	5.34374	1835.37	187.367	24.8995	6.17994	9418.27	1343.45	412.662	80.4061	9.14612	4.0202	2.86301	3.52181	1.25571	1.08721		1.35665	2.21637	43.8596	1.63371		0.0303985	0.0133327		43.8596
32	9	background	area 10	17.883	27.3482	3199.28	245.838	39.3769	6.86963	48744.7	6555.63	1221.66	173.382	29.9781	7.06086	10.143	4.96043	1.04241	1.02913		1.23081	2.45388	10.2772	1.99372		0.0208083	0.0021385		10.2772
33	10	background	area 10	17.883	11.9719	2897.57	213.853	36.0031	6.02577	46655.1	5843.11	1340.13	182.959	31.7406	6.47482	10.6969	9.70256	1.09531	1.04304		1.24253	2.36847	10.2396	1.90617		0.0229276	0.00234768		10.2396
34	11	background	area 10	17.883	12.3086	4019.13	261.021	48.6809	7.48362	49260.9	5040.47	1543.55	289.669	34.3951	9.80194	5.59574	2.38031	1.16869	1.04559		1.21123	2.22832	20.8854	1.83972		0.0113594	0.00237246		20.8854
35	12	background	area 10	17.883	12.1589	5457.29	229.595	74.7585	9.42418	95113	8569.65	1420.9	196.633	54.3031	10.2649	8.27385	3.13567	1.44462	1.22034		1.36988	3.82174	17.46	2.78983		0.00869897	0.00151884		17.46
36	13	background	area 10	17.883	6.75288	5952.87	277.126	71.4598	9.42097	87651.8	8221.93	854.72	129.405	21.9058	6.96236	11.2825	3.20554	1.23269	1.07297		1.20043	2.56292	10.9256	2.13501		0.012872	0.00140635		10.9256
37	14	background	area 10	17.883	10.8869	4750.55	437.775	61.8162	9.13028	79748.8	7738.07	1292.42	140.627	38.0326	9.10111	6.84536	4.43389	1.41237	1.30076		1.30124	2.94276	20.6325	2.2615		0.00858366	0.00177103		20.6325
38	8	background	area 11	17.883	16.2119	3712.47	170.688	45.8351	7.21628	48141.3	5405.7	1204.33	183.155	32.1684	6.74804	7.56608	2.84618	10.786	3.45493		1.23462	2.67105	142.557	2.16346		0.0157164	0.0224048		142.557
39	9	background	area 11	17.883	20.1559	5445.44	272.961	62.5936	8.63207	74778.2	7245.06	820.574	149.033	14.5748	4.41597	6.98307	2.83436	7.57761	2.80492		1.14947	1.77617	108.514	1.54521		0.00933837	0.0101334		108.514
40	10	background	area 11	17.883	14.0882	3977.95	732.131	46.4509	10.6926	56017.1	5964.42	707.487	161.08	14.852	4.5278	19.6851	7.7195	7.45491	2.987		1.16771	2.09925	37.8709	1.79775		0.0351411	0.0133083		37.8709
41	11	background	area 11	17.883	5.0437	3638.92	215.47	43.1842	7.40728	36030.1	4256.34	1093.91	291.279	19.9286	7.42958	8.32707	8.12974	7.31203	3.61606		1.18673	1.82177	87.8104	1.53511		0.0231114	0.0202942		87.8104
42	12	background	area 11	17.883	9.55649	4873.91	602.943	56.2361	10.2452	74031.6	8401.41	872.722	177.152	16.506	4.9273	8.81151	3.31305	7.50794	2.89236		1.15382	1.89132	85.206	1.63918		0.0119024	0.0101415		85.206
43	8	background	area 12	5.45452	11.1519	2086.44	335.889	25.3241	6.24435	22306.3	4203.12	502.789	98.2909	8.90582	3.3295	3.68975	2.10373	1.02493	1.03115		1.21375	1.77128	27.7778	1.45935		0.0165413	0.0045948		27.7778
44	9	background	area 12	5.45452	8.09359	2768.82	133.736	33.5191	6.13245	28817.8	2357.91	692.55	62.8283	12.9885	3.99087	4.57634	2.23004	1.04962	0.983299		1.21059	1.87547	22.9358	1.54922		0.0158802	0.00364226		22.9358
45	10	background	area 12	5.45452	18.4423	3271.74	249.645	37.742	6.80878	58507.5	3134.59	508.281	58.5403	8.65997	3.1792	5.75042	2.53294	1.30653	1.10133		1.15358	1.70377	22.7207	1.47695		0.00982851	0.0022331		22.7207
46	11	background	area 12	5.45452	12.0477	3558.14	107.033	43.6205	7.02508	47599.4	3986.89	937.972	82.9392	20.4641	4.6411	11.4282	3.67353	3.63333	2.09453		1.22594	2.18174	31.7927	1.77965		0.0240091	0.00763314		31.7927
47	12	background	area 12	5.45452	13.2216	1139.15	247.237	13.9836	4.67213	16523.1	3097.04	271.729	84.4713	4.91355	2.69782	4.02804	2.1597	0.299065	0.559608		1.22755	1.80825	7.42459	1.47306		0.0243783	0.00180999		7.42459
48	9	background	area 13	11.5056	12.4936	3621.45	135.423	56.0039	7.97697	46864.5	6657.74	1245.55	217.613	19.1621	5.59241	26.4141	5.62602	2.3418	1.59082		1.54645	1.53844	8.86572	0.994821		0.0563626	0.00499695		8.86572
49	10	background	area 13	11.5056	6.71043	3803.46	167.41	60.0182	8.38771	51050.8	7044.16	1010.34	139.688	14.4655	4.32124	31.2109	6.18208	1.78545	1.35671		1.57799	1.43174	5.72061	0.907318		0.0611369	0.00349741		5.72061
50	11	background	area 13	11.5056	8.90657	3675.88	121.582	56.1233	7.8221	43864.8	6188.23	932.197	135.597	12.3616	4.07224	19.7041	4.50703	0.791781	0.911127		1.5268	1.32608	4.01835	0.868534		0.04492	0.00180505		4.01835
51	12	background	area 13	11.5056	11.8104	3687.07	148.136	54.1302	8.09785	39434.3	4775.64	747.36	113.292	9.61157	3.22868	11.1632	3.66284	0.595041	0.745765		1.46811	1.28607	5.33037	0.876006		0.0283084	0.00150894		5.33037
52	13	background	area 13	11.5056	6.95445	3917.87	171.915	59.4	8.36332	36255.4	5380.55	1000.38	136.255	14.7263	4.27103	15.6351	4.61094	1.58246	1.37804		1.51613	1.47207	10.1212	0.970941		0.0431248	0.00436474		10.1212
53	14	background	area 13	11.5056	9.3458	3617.74	113.141	54.7546	7.14123	41807.4	6192.74	908.796	168.557	12.3394	4.10907	15.671	4.2539	0.856397	0.933806		1.5135	1.35778	5.46485	0.897109		0.0374838	0.00204843		5.46485
54	1	mineral	area 03	3.93748	8.38086	229.345	37.3267	4.49927	2.44257	69534.4	7370.23	2859	495.588	106.455	32.6878	1248.58	188.784	14.5779	4.23071		1.96179	3.7235	1.16756	1.89801		1.79562	0.020965		1.16756
55	2	mineral	area 03	3.93748	6.1911	138.685	31.1803	3.45517	2.10046	64093.9	11546.8	2150.19	333.865	98.9399	26.7841	1121.53	318.993	11.8778	4.53072		2.49139	4.60146	1.05908	1.84695		1.74982	0.0185319		1.05908
56	3	mineral	area 03	3.93748	2.00067	257.613	38.6611	3.94512	2.30344	55547	8453.13	1985.67	275.509	60.7409	15.785	1008.86	232.07	10.2409	3.72773		1.53142	3.05896	1.01509	1.99747		1.81623	0.0184364		1.01509
57	4	mineral	area 03	3.93748	3.38528	130.977	23.9176	3.13874	1.95911	45685.1	7804.34	1612.09	351.614	59.9441	18.7898	808.519	187.866	7.48649	3.46271		2.39641	3.71842	0.925951	1.55166		1.76977	0.0163872		0.925951
58	5	mineral	area 03	3.93748	3.03151	106.65	16.0478	2.47485	1.7904	55023.5	11881.5	1484.53	269.228	57.9799	23.4294	1101.72	337.986	11.1429	3.9982		2.32054	3.90562	1.01141	1.68307		2.00227	0.0202511		1.01141
59	6	mineral	area 03	3.93748	5.14807	150.688	148.73	2.46327	2.93905	37293	6240.5	1038.69	590.309	21.7701	12.3995	515.173	150.902	5.3827	2.49588		1.63468	2.09592	1.04483	1.28216		1.38142	0.0144335		1.04483
60	7	mineral	area 03	3.93748	2.19586	137.394	61.1301	1.96111	1.71951	46874.5	4667.53	1244.59	216.228	26.6417	8.39962	702.381	124.431	6.72778	2.68044		1.42736	2.14059	0.957854	1.49969		1.49843	0.0143527		0.957854
61	1	mineral	area 04	40.3198	19.5432	960.756	108.58	10.6988	3.41876	300002	20611.3	7384.89	874.837	141.37	17.9563	5957.3	819.02	117.473	16.1475		1.11358	1.91432	1.97192	1.71906		1.98575	0.0391575		1.97192
62	2	mineral	area 04	40.3198	8.59435	945.822	61.9403	10.7473	3.24629	335223	18046.7	7891.33	650.47	159.22	17.134	6385.28	556.121	134.972	17.1383		1.1363	2.01766	2.1138	1.77564		1.90478	0.0402634		2.1138
63	3	mineral	area 04	40.3198	4.21483	834.394	67.2812	9.90449	3.20002	312274	22387.6	7027.8	685.815	146.45	19.3998	5876.08	675.204	120.326	16.5452		1.18703	2.08387	2.04772	1.75553		1.88171	0.0385321		2.04772
64	4	mineral	area 04	40.3198	8.99083	815.112	74.4703	10.1554	3.78956	340934	25571.5	8203.54	826.01	178.708	42.1251	7362.92	601.289	114.647	17.71		1.24589	2.17842	1.55709	1.74849		2.15963	0.0336274		1.55709
65	5	mineral	area 04	40.3198	5.15417	1049.78	90.6136	12.0402	3.67853	299535	19192.6	9629.15	1237.84	185.517	31.6299	5869.37	875.363	119.938	14.3677		1.14693	1.92662	2.04346	1.67981		1.95949	0.0400416		2.04346
66	6	mineral	area 04	40.3198	1.95797	926.555	64.3018	11.3458	3.81879	347298	21307	8780.58	582.573	190.218	28.8576	7264.98	648.31	120.875	13.5586		1.22451	2.16635	1.66381	1.76915		2.09186	0.0348045		1.66381
67	7	mineral	area 04	40.3198	2.72043	874.724	63.0879	10	3.35603	299070	17179.2	7337.82	626.008	144.35	17.8802	6003.51	839.58	122.935	15.4593		1.14322	1.9672	2.04772	1.72076		2.00739	0.0411058		2.04772
68	1	mineral	area 06	1.1922	12.4956	94.7874	11.358	1.0494	0.998777	12191.3	1056.68	489.325	53.124	9.78743	3.48606	164.945	23.885	4.5015	2.19752		1.10711	2.00019	2.7291	1.80668		1.35297	0.0369237		2.7291
69	2	mineral	area 06	1.1922	12.4956	106.307	12.3463	1.08084	1.0573	14282.7	950.661	486.638	38.9826	9.18713	3.24733	207.328	23.5017	5.16617	2.2586		1.01672	1.88788	2.49179	1.85684		1.4516	0.0361707		2.49179
70	3	mineral	area 06	1.1922	3.68509	96.5635	12.4365	1.1269	1.05904	12620.4	998.424	429.34	39.382	7.69543	2.8747	171.335	21.3477	4.60914	1.97291		1.16701	1.79239	2.69013	1.53588		1.3576	0.0365213		2.69013
71	4	mineral	area 06	1.1922	7.127	82.6273	11.1774	0.83727	0.914662	9883.82	1027.36	432.039	50.9255	7.86352	3.19576	120.9	20.0163	3.54593	1.95371		1.01331	1.82009	2.93294	1.79619		1.22321	0.0358761		2.93294
72	5	mineral	area 06	1.1922	4.20886	23.0578	5.18508	0.213333	0.441992	6504.03	687.159	380.613	37.3007	5.81333	2.80159	73.1511	10.4097	1.06222	1.03322		0.925212	1.52736	1.45209	1.65082		1.1247	0.0163318		1.45209
73	6	mineral	area 06	1.1922	5.83628	84.4808	11.5201	0.919872	1.0684	10485.6	809.924	455.298	49.2845	7.67949	2.88468	131.115	17.3863	3.64423	1.93089		1.08885	1.68669	2.77941	1.54906		1.25043	0.0347547		2.77941
74	7	mineral	area 06	1.1922	2.41308	108.961	11.3767	1.2093	1.05085	12955.7	726.657	485.295	33.068	8.96899	3.11984	171.953	16.1511	4.53488	2.11781		1.10985	1.84815	2.63727	1.66523		1.32725	0.0350031		2.63727
75	8	mineral	area 06	1.1922	4.50815	79.2697	12.4942	0.829876	0.866085	9421.08	995.873	433.701	49.3647	7.09129	2.95803	112.743	19.7929	3.18672	1.96065		1.0469	1.63506	2.82654	1.56181		1.19671	0.0338254		2.82654
76	1	mineral	area 07	1.36917	6.1736	39.9368	7.97441	0.470356	0.687264	9898.71	590.896	579.834	75.5871	8.74308	3.30722	123.162	13.8111	1.73913	1.43204		1.17775	1.50786	1.41207	1.28029		1.24422	0.0175693		1.41207
77	2	mineral	area 07	1.36917	4.48989	53.1033	13.0256	0.652174	0.828914	10129.3	1049.1	566.342	54.6051	8.78804	3.70551	155.625	23.0525	2.10326	1.53473		1.22812	1.55172	1.35149	1.26349		1.53639	0.0207642		1.35149
78	3	mineral	area 07	1.36917	10.9075	41.1924	25.8642	0.541387	0.816017	13873.4	2540.21	733.011	144.31	12.3065	5.15217	140.96	39.4489	2.79866	1.83994		1.31429	1.67889	1.98543	1.27742		1.01604	0.0201728		1.98543
79	4	mineral	area 07	1.36917	7.29607	25.6288	12.9583	0.324415	0.628014	9037.14	1286.6	489.846	59.3251	8.53846	3.16456	86.903	18.6182	1.88294	1.44346		1.26582	1.74309	2.16672	1.37704		0.96162	0.0208356		2.16672
80	5	mineral	area 07	1.36917	3.34301	38.6496	9.10122	0.437956	0.628506	12558.4	1133.46	678.197	135.189	9.76642	3.73627	145.066	19.8643	2.65693	1.80863		1.13314	1.44006	1.83154	1.27085		1.15513	0.0211566		1.83154
81	6	mineral	area 07	1.36917	3.1722	33.2538	6.95424	0.415385	0.607251	12379.8	599.232	649.577	54.2047	9.51538	2.96814	130.546	14.3203	2.44615	1.39801		1.24913	1.46486	1.87378	1.1727		1.05451	0.0197593		1.87378
82	7	mineral	area 07	1.36917	2.53776	24.375	5.1806	0.269231	0.506861	11350.7	907.177	654.221	114.265	13.4327	7.71553	113.096	16.3953	1.79808	1.43046		1.10454	2.05323	1.58987	1.85891		0.996384	0.0158412		1.58987
83	8	mineral	area 07	1.36917	4.09946	59.5238	17.151	0.827381	0.854695	20353.8	1715.24	973.643	98.9747	17.0238	5.51313	234.399	33.5795	4.17857	2.00992		1.39	1.74847	1.78268	1.25789		1.15162	0.0205296		1.78268
84	1	mineral	area 09	18.2556	12.8103	846.844	56.9478	10.56	3.22306	65200.2	3534.53	2349.71	172.331	44.3448	7.16685	807.093	68.7127	32.1181	6.03278		1.24698	1.88724	3.97948	1.51345		1.23787	0.0492607		3.97948
85	2	mineral	area 09	18.2556	6.10016	859.564	59.8326	11.26	3.22895	51345	3048.99	2428.07	187.79	44.344	7.45655	595.956	51.5557	27.18	5.07569		1.30997	1.82631	4.56074	1.39416		1.16069	0.052936		4.56074
86	3	mineral	area 09	18.2556	10.8339	835.98	69.965	10.7365	3.41824	52808.3	2752.58	2534.6	175.998	46.3581	8.06605	611.032	50.897	26.7905	5.64357		1.2843	1.82901	4.38448	1.42413		1.15707	0.0507317		4.38448
87	4	mineral	area 09	18.2556	4.70932	860.223	61.2774	11.1606	3.65578	62276.2	3076.39	2426.08	205.847	45.3782	6.97592	775.881	59.449	34.8342	6.37651		1.29741	1.87044	4.48963	1.44167		1.24587	0.055935		4.48963
88	5	mineral	area 09	18.2556	3.44049	856.255	57.308	11	3.41007	57628	3160.9	2700.91	211.635	50.8582	9.11873	669.716	54.0309	27.0213	5.51682		1.28466	1.883	4.03473	1.46576		1.16214	0.0468892		4.03473
89	6	mineral	area 09	18.2556	3.39169	919.345	50.725	11.9137	3.96083	55393.5	3121.43	2632.55	184.428	48.7122	7.64355	666.266	50.2072	31.6691	6.21871		1.29589	1.85038	4.75322	1.42789		1.20279	0.0571711		4.75322
90	7	mineral	area 09	18.2556	5.17293	821.807	63.5452	10.4906	3.33229	51852.6	3275.35	2356.64	216.481	43.0566	6.9129	593.387	58.7129	28.9575	6.16234		1.27652	1.82704	4.88005	1.43126		1.14437	0.0558459		4.88005
91	8	mineral	area 09	18.2556	4.29451	873.977	53.8667	11.2216	3.30744	60402.9	3181.86	2433.13	215.431	45.767	7.33113	732.403	61.2954	32.4205	5.92085		1.28397	1.88099	4.42658	1.46498		1.21253	0.0536737		4.42658
92	1	mineral	area 10	17.883	6.95864	534.395	70.3179	7.0914	2.77012	141875	12951.5	10466.3	1339.55	181.298	39.0723	1989.28	273.227	73.3414	13.107		1.327	1.73221	3.68684	1.30536		1.40214	0.0516945		3.68684
93	2	mineral	area 10	17.883	2.71237	373.283	36.5537	5.22069	2.54534	127354	10399.5	9262.8	1119.05	171.041	44.2951	1394.88	171.4	45.669	8.75996		1.39859	1.84654	3.27405	1.32029		1.09527	0.0358598		3.27405
94	3	mineral	area 10	17.883	2.71237	413.434	34.8542	6.64138	2.84477	132759	8248.58	9027.45	1167.42	199.076	69.2852	1690.26	168.521	60.7655	9.24137		1.60639	2.20523	3.59505	1.37278		1.27318	0.0457714		3.59505
95	4	mineral	area 10	17.883	8.17454	609.046	74.994	8.37757	3.07353	171195	18773.6	12082.5	1942.23	227.533	60.722	2374.73	334.961	81.1121	13.8818		1.37552	1.88317	3.41563	1.36906		1.38715	0.0473799		3.41563
96	5	mineral	area 10	17.883	4.50815	635.564	50.492	8.41909	3.29309	167250	14051	10981.6	1581.01	209.888	37.9039	2290.39	226.466	83.2946	12.1738		1.32466	1.91126	3.63671	1.44283		1.36944	0.0498025		3.63671
97	6	mineral	area 10	17.883	0.954008	498.588	36.075	8.17647	2.81216	144771	7104.12	11682.6	685.125	271.059	41.1958	1615.47	147.985	54.9412	6.10708		1.63992	2.32019	3.40094	1.41482		1.11588	0.0379504		3.40094
98	7	mineral	area 10	17.883	1.53389	496.329	38.4547	8.07317	2.97222	120466	10734.5	12848.4	682.848	269.878	42.5706	1542.02	193.929	58.3171	9.02244		1.62658	2.10048	3.78185	1.29135		1.28005	0.0484096		3.78185
99	8	mineral	area 10	17.883	1.15977	534.935	57.4093	7.20968	2.74093	119765	13586.2	11785.7	1075.24	218.694	26.1312	1532.6	208.28	59.1129	10.9321		1.34777	1.85559	3.85704	1.37679		1.27967	0.0493572		3.85704
100	1	mineral	area 11	17.883	12.0783	283.093	40.3737	4.17582	2.05518	132119	8422.43	5563.77	629.247	116.024	21.3952	1371.01	165.758	30.7928	7.90118		1.47507	2.08534	2.24599	1.41372		1.03771	0.0233069		2.24599
101	2	mineral	area 11	17.883	3.75434	270.934	29.8148	4.78788	2.31864	103915	11667.7	5751.76	617.913	128.51	35.0671	865.111	155.272	19.096	4.84856		1.76717	2.23428	2.20734	1.26432		0.832522	0.0183766		2.20734
102	3	mineral	area 11	17.883	1.63067	324.977	25.5578	5.86047	2.54449	183239	6667.15	6427.71	435.42	159.86	19.3568	2019.01	144.81	38.3605	7.07425		1.80335	2.48705	1.89996	1.37913		1.10185	0.0209346		1.89996
103	4	mineral	area 11	17.883	4.83513	330.176	31.0763	5.22745	2.3484	142592	10264.5	6006.1	683.116	143.894	32.1534	1596.84	163.554	35.7647	6.97913		1.58323	2.3958	2.23972	1.51324		1.11987	0.0250818		2.23972
104	5	mineral	area 11	17.883	3.16654	243.689	21.061	4.86826	2.32211	130382	11572.6	5697.59	414.474	143.509	26.0453	1186.95	163.635	21.5269	5.0322		1.99774	2.51877	1.81364	1.26081		0.910362	0.0165107		1.81364
105	6	mineral	area 11	17.883	1.97197	184.644	20.7059	4.07692	2.09804	96584.2	9150.69	4393.53	333.212	101.01	19.9302	784.471	116.663	14.5962	4.33885		2.20799	2.29905	1.86064	1.04124		0.812215	0.0151124		1.86064
106	7	mineral	area 11	17.883	1.02391	237.63	20.0972	3.44444	1.71196	96541.9	7680.65	5110.72	320.529	112.593	23.9453	931.222	113.905	23.5926	4.76433		1.4495	2.20307	2.53351	1.51988		0.964578	0.0244377		2.53351
107	1	mineral	area 12	5.45452	4.72641	425.183	75.8021	5.14379	2.464	32158.5	7936.46	2439.14	370.543	40.732	9.37593	723.595	129.653	12.2745	4.41474		1.20978	1.66994	1.69632	1.38036		2.25009	0.0381688		1.69632
108	2	mineral	area 12	5.45452	5.37513	402.891	43.6333	4.68391	2.27529	29524.9	4157.17	2508.95	235.613	40.9195	8.63481	668.638	79.4208	11.6322	3.86959		1.16258	1.63094	1.73968	1.40287		2.26466	0.0393979		1.73968
109	3	mineral	area 12	5.45452	5.34424	370.347	50.8795	4.46821	2.22444	26089.9	5508.71	2563.8	394.164	43.2832	10.0583	603.902	99.5596	10.763	3.47021		1.20649	1.68825	1.78224	1.3993		2.3147	0.0412535		1.78224
110	4	mineral	area 12	5.45452	4.44839	275.125	43.9286	3.34722	1.73536	25202.1	2274.36	2623.13	272.761	40.8403	7.59984	470.59	42.3202	10.1111	3.43798		1.21662	1.55693	2.1486	1.27972		1.86727	0.0401202		2.1486
111	5	mineral	area 12	5.45452	5.43692	423.653	30.0411	5.55114	2.46059	54022.9	10605.1	3746.23	468.479	87.3068	21.2788	745.142	107.347	21.2898	6.62645		1.3103	2.33053	2.85714	1.77862		1.37931	0.0394088		2.85714
112	6	mineral	area 12	5.45452	4.26304	288.797	30.3775	3.71739	1.83633	42010.8	5311.44	2395.95	254.892	42.942	9.44579	655.819	64.8393	16.1812	5.24611		1.2872	1.79228	2.46732	1.39239		1.56107	0.0385166		2.46732
113	7	mineral	area 12	5.45452	4.10858	406.699	51.4549	4.84962	2.18638	44872.2	8717.57	2847.73	329.414	53.2632	11.8257	707.962	108.487	17.1278	5.11447		1.19243	1.87037	2.41931	1.56853		1.57773	0.0381703		2.41931
114	1	mineral	area 13	11.5056	6.58842	332.596	61.069	4.86296	2.56943	176537	11846.4	4274.77	560.243	73.0296	13.6466	2569.88	341.514	52.0296	10.4058		1.46212	1.70839	2.02459	1.16843		1.45572	0.0294723		2.02459
115	2	mineral	area 13	11.5056	6.36881	250.08	23.4882	3.66667	1.86465	132421	11588.3	3781.28	490.387	60.3525	11.8927	1597.75	248.435	26.659	7.02979		1.46619	1.59609	1.66853	1.08859		1.20657	0.020132		1.66853
116	3	mineral	area 13	11.5056	5.36834	299.391	30.6219	4.36818	2.06424	188236	17033.3	4187.2	414.527	71.7864	14.2552	2671.08	409.497	46.2773	9.51569		1.45902	1.71442	1.73253	1.17505		1.419	0.0245847		1.73253
117	4	mineral	area 13	11.5056	4.36788	355.419	113.558	4.82123	2.73787	174608	9791.33	3857.24	491.042	69.8771	11.2348	2584.81	330.336	51.9106	10.2109		1.35649	1.81158	2.0083	1.33549		1.48035	0.0297298		2.0083
118	5	mineral	area 13	11.5056	5.14873	395.436	97.8752	6	2.55604	169031	10628.4	3794.22	373.972	69.9052	10.8039	2503.26	294.233	47.7536	8.33272		1.51731	1.84241	1.90766	1.21426		1.48094	0.0282513		1.90766
119	6	mineral	area 13	11.5056	2.04973	349.762	32.2171	5.71429	2.27385	138671	8328.54	4363.58	390.159	84.3571	21.9384	1788.98	199.04	34.3095	7.62522		1.63376	1.93321	1.91783	1.18328		1.29009	0.0247417		1.91783
120	7	mineral	area 13	11.5056	5.12433	380.071	30.5567	6.01429	2.40111	144752	8551.14	3706.44	353.818	66.1048	11.12	1904.69	192.287	36.9381	7.61583		1.58241	1.78351	1.93933	1.12708		1.31583	0.0255183		1.93933
121	8	mineral	area 13	11.5056	6.02719	1920.1	1950.07	29.1134	28.6086	182900	30834.6	4750.39	544.069	75.0364	11.5397	2503.42	693.231	53.4899	10.3542		1.51624	1.57958	2.13667	1.04177		1.36873	0.0292453		2.13667

## Sheet: mineral & background
					Normalised dataset
Unique ID				area	12C		13C		16O		12C14N		13C14N		56Fe16O		75As			% 13C:12C	%13C14N:12C14N	75As:56Fe16O %	13C with N to without		56Fe16O:16O %	75As:16O		As:O : FeO:O %				Similar trends observed with mineral and background to cell ROIs. No relationship with 13C enrichment, as would be expected
1	8	background	area 03	5.84343	49.242	27.7187	0.665411	0.526937	239.212	134.942	10.5503	5.62522	0.288963	0.281271	0.230375	0.255522	0.012725	0.0566378		1.35131	2.7389	5.52359	2.02685		0.0963061	0.00531956		5.52359
2	9	background	area 03	5.38596	105.101	10.9271	1.64634	0.672511	717.745	106.368	50.7525	11.4149	1.46773	0.634892	1.61816	0.878619	0.209101	0.233639		1.56644	2.89194	12.9221	1.84619		0.22545	0.029133		12.9221
3	10	background	area 03	1.5127	104.982	10.5475	1.46749	0.675778	563.341	87.3097	33.1594	4.25829	0.801848	0.457313	0.0901183	0.147021	0.0327703	0.0853119		1.39786	2.41816	36.3636	1.7299		0.0159971	0.00581713		36.3636
4	11	background	area 03	3.91595	19.0952	12.855	0.291155	0.319779	94.7469	52.5347	4.97852	3.83535	0.15072	0.21906	0.333088	0.32531	0.00988978	0.0511753		1.52476	3.02741	2.96912	1.98551		0.351555	0.0104381		2.96912
5	12	background	area 03	2.62283	79.5327	5.80746	1.14109	0.571388	699.713	60.3728	37.4304	5.39751	0.973944	0.491891	0.983394	0.642775	0.183685	0.226118		1.43475	2.60201	18.6787	1.81357		0.140543	0.0262515		18.6787
6	8	background	area 04	5.26396	262.684	22.0818	2.86424	0.362949	849.19	51.5574	14.1942	2.53124	0.206288	0.0779966	0.213416	0.11154	0.0748363	0.0517491		1.09038	1.45332	35.066	1.33287		0.0251317	0.00881266		35.066
7	9	background	area 04	3.34869	236.956	6.43334	2.59176	0.248621	878.426	65.3018	13.8749	2.2508	0.20641	0.0736465	0.183912	0.0871565	0.0550246	0.038664		1.09377	1.48765	29.9189	1.36012		0.0209366	0.006264		29.9189
8	10	background	area 04	5.30666	311.308	19.482	3.4455	0.362618	950.476	56.5807	21.1479	5.1897	0.339869	0.123638	0.348621	0.169325	0.0866635	0.0563979		1.10678	1.6071	24.8589	1.45205		0.0366786	0.0091179		24.8589
9	11	background	area 04	3.36089	436.822	10.8642	4.7988	0.362549	1143.62	72.0398	17.8211	1.776	0.283577	0.0876257	0.557251	0.222511	0.176403	0.0867643		1.09857	1.59124	31.6559	1.44847		0.0487271	0.015425		31.6559
10	12	background	area 04	6.41069	327.886	53.0423	3.69609	0.678782	1105.5	85.8162	19.8057	4.34207	0.479587	0.250238	0.914242	0.234573	0.226189	0.084169		1.12725	2.42146	24.7406	2.14811		0.0826997	0.0204604		24.7406
11	13	background	area 04	6.87426	519.187	22.7573	5.7011	0.457247	1414.44	67.4041	22.8797	2.9911	0.365358	0.106626	1.76136	0.577426	0.651095	0.202178		1.09808	1.59687	36.9654	1.45423		0.124527	0.046032		36.9654
12	14	background	area 04	1.89698	184.633	34.6783	2.03278	0.435942	840.126	100.277	13.0567	3.20919	0.213406	0.0911421	0.988401	0.300755	0.185255	0.111838		1.10098	1.63446	18.7429	1.48454		0.117649	0.0220509		18.7429
13	15	background	area 04	1.78109	324.338	24.6256	3.5435	0.394842	1110.37	80.4636	15.6517	2.64414	0.241902	0.0842793	0.648667	0.765281	0.123924	0.0600692		1.09254	1.54553	19.1044	1.41463		0.0584188	0.0111605		19.1044
14	9	background	area 06	22.4098	104.982	25.6886	1.3786	1.12905	1221.03	260.382	145.43	21.5011	3.56799	1.73287	0.233851	0.454134	0.072816	0.246015		1.31318	2.45341	31.1377	1.86829		0.0191519	0.00596348		31.1377
15	10	background	area 06	22.6904	59.376	21.5467	0.843625	0.898579	872.922	198.149	145.087	21.6656	4.37855	2.0902	0.18947	0.403238	0.0283513	0.151644		1.42082	3.01788	14.9635	2.12404		0.0217052	0.00324786		14.9635
16	11	background	area 06	5.06933	20.4589	4.22566	0.306419	0.512592	535.776	67.4639	110.877	15.6895	2.40802	1.36256	0.222851	0.429737	0.0154757	0.113086		1.49773	2.17179	6.94444	1.45005		0.041594	0.00288847		6.94444
17	12	background	area 06	11.71	68.7844	9.1359	0.889701	0.843264	847.991	116.22	120.22	15.7714	2.53511	1.48678	0.359096	0.533947	0.0401973	0.179311		1.29346	2.10874	11.194	1.6303		0.0423467	0.0047403		11.194
18	13	background	area 06	8.08101	16.4107	4.50997	0.232996	0.451115	487	73.1879	113.312	29.3735	2.53577	1.54367	0.139797	0.328234	0.00388326	0.0570058		1.41978	2.23787	2.77778	1.57621		0.0287058	0.000797385		2.77778
19	14	background	area 06	6.00464	47.5599	8.25885	0.603611	0.777244	597.675	87.2523	131.511	25.344	2.65223	1.60221	0.1202	0.342672	0.0209043	0.13096		1.26916	2.01673	17.3913	1.58903		0.0201112	0.0034976		17.3913
20	9	background	area 07	18.0084	141.989	13.0943	1.69628	1.07049	1406.99	293.072	140.327	34.5568	2.42566	1.50441	0.405761	2.009	0.0722453	0.227934		1.19466	1.72858	17.8049	1.44692		0.028839	0.00513476		17.8049
21	10	background	area 07	5.51475	140.351	14.8	1.81946	1.25703	1052.6	140.169	187.182	26.321	4.0332	1.83766	0.277929	0.438964	0.0614028	0.214478		1.29637	2.1547	22.093	1.6621		0.0264041	0.00583346		22.093
22	11	background	area 07	8.76016	126.883	12.4593	1.50143	0.958747	1548.16	243.374	151.227	26.3699	2.66107	1.43104	0.327548	0.474021	0.0732405	0.226369		1.18332	1.75965	22.3602	1.48705		0.0211573	0.00473082		22.3602
23	12	background	area 07	3.0502	75.5203	8.56586	1.18028	0.989436	798.739	102.827	215.652	33.8573	4.73864	1.93819	0.268776	0.430457	0.0292148	0.143699		1.56286	2.19736	10.8696	1.40598		0.0336501	0.00365762		10.8696
24	13	background	area 07	2.29375	87.0539	13.0759	1.01786	0.773975	647.831	112.668	194.045	27.1365	3.75286	1.86624	0.466194	0.565246	0.0388495	0.196535		1.16923	1.93401	8.33333	1.6541		0.0719623	0.00599686		8.33333
25	14	background	area 07	5.44155	143.703	13.5294	1.87342	1.07932	1586.39	244.458	150.112	27.3713	3.12127	1.73053	0.298043	0.499577	0.0786049	0.247132		1.30367	2.07929	26.3736	1.59494		0.0187876	0.00495496		26.3736
26	9	background	area 09	17.9345	114.607	5.36886	1.46857	0.277958	887.635	103.754	23.2274	3.17608	0.391941	0.159822	0.181773	0.235717	0.0384562	0.050253		1.28139	1.6874	21.1562	1.31685		0.0204783	0.00433244		21.1562
27	10	background	area 09	15.958	110.231	6.27794	1.43344	0.287225	737.354	81.7524	26.1487	3.30567	0.410498	0.156697	0.119607	0.110349	0.0400364	0.0466027		1.30039	1.56986	33.4734	1.20723		0.016221	0.00542973		33.4734
28	11	background	area 09	10.8583	154.592	5.62281	2.03909	0.332729	1592.35	164.055	22.1115	1.94143	0.486722	0.169578	0.183659	0.150725	0.0428374	0.048902		1.31901	2.20122	23.3244	1.66883		0.0115339	0.00269021		23.3244
29	12	background	area 09	8.56462	146.166	5.2415	1.91192	0.325583	1477.55	162.416	24.5818	3.21447	0.468966	0.158178	0.22192	0.244537	0.0544656	0.0614173		1.30804	1.90778	24.5429	1.4585		0.0150195	0.00368622		24.5429
30	13	background	area 09	9.15024	77.3114	20.8954	0.984977	0.321795	1833.54	398.85	4.11155	1.28069	0.0873523	0.0666923	0.135119	0.105121	0.0281923	0.0381777		1.27404	2.12456	20.8649	1.66758		0.00736928	0.00153759		20.8649
31	14	background	area 09	5.34374	100.537	10.2636	1.36394	0.338524	515.912	73.591	22.6047	4.40446	0.501004	0.220218	0.15683	0.192917	0.0687849	0.0595548		1.35665	2.21637	43.8596	1.63371		0.0303985	0.0133327		43.8596
32	9	background	area 10	27.3482	178.9	13.747	2.20191	0.384143	2725.76	366.584	68.3139	9.69532	1.67635	0.394836	0.567184	0.277382	0.0582904	0.0575481		1.23081	2.45388	10.2772	1.99372		0.0208083	0.0021385		10.2772
33	10	background	area 10	11.9719	162.029	11.9584	2.01326	0.336955	2608.91	326.741	74.9389	10.2309	1.7749	0.362065	0.598158	0.542557	0.0612488	0.0583256		1.24253	2.36847	10.2396	1.90617		0.0229276	0.00234768		10.2396
34	11	background	area 10	12.3086	224.746	14.596	2.72218	0.418476	2754.62	281.858	86.3137	16.198	1.92334	0.548114	0.312908	0.133104	0.0653521	0.0584685		1.21123	2.22832	20.8854	1.83972		0.0113594	0.00237246		20.8854
35	12	background	area 10	12.1589	305.166	12.8387	4.18042	0.526991	5318.62	479.206	79.4553	10.9955	3.03657	0.574	0.462665	0.175344	0.0807814	0.06824		1.36988	3.82174	17.46	2.78983		0.00869897	0.00151884		17.46
36	13	background	area 10	6.75288	332.878	15.4966	3.99596	0.526811	4901.4	459.762	47.7951	7.23619	1.22495	0.389328	0.630909	0.179251	0.0689306	0.0599993		1.20043	2.56292	10.9256	2.13501		0.012872	0.00140635		10.9256
37	14	background	area 10	10.8869	265.646	24.4799	3.4567	0.510556	4459.47	432.705	72.2706	7.86371	2.12675	0.508925	0.382786	0.247938	0.0789783	0.0727369		1.30124	2.94276	20.6325	2.2615		0.00858366	0.00177103		20.6325
38	8	background	area 11	16.2119	207.598	9.54471	2.56305	0.403527	2692.01	302.281	67.3451	10.2419	1.79883	0.377343	0.423088	0.159155	0.60314	0.193196		1.23462	2.67105	142.557	2.16346		0.0157164	0.0224048		142.557
39	9	background	area 11	20.1559	304.503	15.2637	3.50017	0.482697	4181.52	405.136	45.8856	8.33379	0.815007	0.246936	0.390486	0.158495	0.423732	0.156848		1.14947	1.77617	108.514	1.54521		0.00933837	0.0101334		108.514
40	10	background	area 11	14.0882	222.443	40.94	2.59749	0.597919	3132.42	333.524	39.562	9.00741	0.830506	0.25319	1.10077	0.431667	0.416871	0.16703		1.16771	2.09925	37.8709	1.79775		0.0351411	0.0133083		37.8709
41	11	background	area 11	5.0437	203.485	12.0488	2.41482	0.414208	2014.77	238.01	61.1705	16.288	1.11439	0.415454	0.465641	0.454607	0.408881	0.202206		1.18673	1.82177	87.8104	1.53511		0.0231114	0.0202942		87.8104
42	12	background	area 11	9.55649	272.544	33.716	3.14467	0.572901	4139.77	469.798	48.8017	9.90617	0.922996	0.27553	0.49273	0.185263	0.419836	0.161738		1.15382	1.89132	85.206	1.63918		0.0119024	0.0101415		85.206
43	8	background	area 12	11.1519	382.516	61.58	4.64278	1.1448	4089.52	770.576	92.1786	18.0201	1.63274	0.610411	0.676458	0.385687	0.187905	0.189045		1.21375	1.77128	27.7778	1.45935		0.0165413	0.0045948		27.7778
44	9	background	area 12	8.09359	507.621	24.5184	6.1452	1.12429	5283.29	432.286	126.968	11.5186	2.38125	0.731664	0.839	0.408843	0.192431	0.180273		1.21059	1.87547	22.9358	1.54922		0.0158802	0.00364226		22.9358
45	10	background	area 12	18.4423	599.822	45.7685	6.91941	1.24828	10726.4	574.677	93.1854	10.7324	1.58767	0.582857	1.05425	0.464375	0.239532	0.201912		1.15358	1.70377	22.7207	1.47695		0.00982851	0.0022331		22.7207
46	11	background	area 12	12.0477	652.329	19.6228	7.99714	1.28794	8726.61	730.934	171.962	15.2056	3.75177	0.850874	2.09518	0.673484	0.666115	0.384		1.22594	2.18174	31.7927	1.77965		0.0240091	0.00763314		31.7927
47	12	background	area 12	13.2216	208.845	45.327	2.56368	0.856561	3029.25	567.795	49.8173	15.4865	0.900823	0.494603	0.738478	0.395948	0.054829	0.102595		1.22755	1.80825	7.42459	1.47306		0.0243783	0.00180999		7.42459
48	9	background	area 13	12.4936	314.755	11.7702	4.86753	0.693311	4073.18	578.651	108.256	18.9137	1.66546	0.486059	2.29575	0.48898	0.203535	0.138264		1.54645	1.53844	8.86572	0.994821		0.0563626	0.00499695		8.86572
49	10	background	area 13	6.71043	330.574	14.5503	5.21642	0.72901	4437.03	612.237	87.8129	12.1408	1.25725	0.375576	2.71267	0.53731	0.155181	0.117917		1.57799	1.43174	5.72061	0.907318		0.0611369	0.00349741		5.72061
50	11	background	area 13	8.90657	319.486	10.5672	4.8779	0.679851	3812.47	537.845	81.0211	11.7853	1.0744	0.353935	1.71256	0.391724	0.0688169	0.0791897		1.5268	1.32608	4.01835	0.868534		0.04492	0.00180505		4.01835
51	12	background	area 13	11.8104	320.458	12.8751	4.70467	0.703817	3427.4	415.071	64.9561	9.84664	0.835381	0.280618	0.970241	0.318352	0.0517175	0.0648175		1.46811	1.28607	5.33037	0.876006		0.0283084	0.00150894		5.33037
52	13	background	area 13	6.95445	340.518	14.9418	5.1627	0.72689	3151.11	467.645	86.947	11.8425	1.27992	0.371213	1.35891	0.400755	0.137538	0.119771		1.51613	1.47207	10.1212	0.970941		0.0431248	0.00436474		10.1212
53	14	background	area 13	9.3458	314.432	9.83357	4.75894	0.620674	3633.65	538.237	78.9872	14.6499	1.07247	0.357136	1.36203	0.369724	0.0744329	0.0811609		1.5135	1.35778	5.46485	0.897109		0.0374838	0.00204843		5.46485
54	1	mineral	area 03	8.38086	58.2467	9.47985	1.14268	0.620338	17659.6	1871.81	726.099	125.864	27.0363	8.30171	317.101	47.9455	3.70234	1.07447		1.96179	3.7235	1.16756	1.89801		1.79562	0.020965		1.16756
55	2	mineral	area 03	6.1911	35.2217	7.91884	0.877509	0.533454	16277.9	2932.53	546.082	84.7915	25.1277	6.80236	284.834	81.0147	3.01661	1.15067		2.49139	4.60146	1.05908	1.84695		1.74982	0.0185319		1.05908
56	3	mineral	area 03	2.00067	65.4258	9.81876	1.00194	0.585005	14107.3	2146.84	504.299	69.9709	15.4263	4.0089	256.221	58.9387	2.60087	0.946729		1.53142	3.05896	1.01509	1.99747		1.81623	0.0184364		1.01509
57	4	mineral	area 03	3.38528	33.2641	6.07435	0.797144	0.497555	11602.6	1982.07	409.422	89.2994	15.224	4.77204	205.339	47.7122	1.90134	0.879423		2.39641	3.71842	0.925951	1.55166		1.76977	0.0163872		0.925951
58	5	mineral	area 03	3.03151	27.0858	4.07564	0.628537	0.454706	13974.3	3017.53	377.024	68.3758	14.7251	5.95035	279.803	85.8383	2.82995	1.01542		2.32054	3.90562	1.01141	1.68307		2.00227	0.0202511		1.01141
59	6	mineral	area 03	5.14807	38.2703	37.773	0.625596	0.74643	9471.29	1584.9	263.796	149.921	5.52896	3.1491	130.838	38.3244	1.36704	0.633877		1.63468	2.09592	1.04483	1.28216		1.38142	0.0144335		1.04483
60	7	mineral	area 03	2.19586	34.894	15.5252	0.498063	0.436702	11904.7	1185.41	316.089	54.9155	6.76618	2.13325	178.383	31.6018	1.70865	0.68075		1.42736	2.14059	0.957854	1.49969		1.49843	0.0143527		0.957854
61	1	mineral	area 04	19.5432	23.8284	2.69298	0.265349	0.0847911	7440.57	511.196	183.158	21.6975	3.50623	0.445347	147.751	20.3131	2.91354	0.400487		1.11358	1.91432	1.97192	1.71906		1.98575	0.0391575		1.97192
62	2	mineral	area 04	8.59435	23.458	1.53623	0.266553	0.0805136	8314.12	447.589	195.719	16.1328	3.94893	0.424952	158.366	13.7928	3.34755	0.425061		1.1363	2.01766	2.1138	1.77564		1.90478	0.0402634		2.1138
63	3	mineral	area 04	4.21483	20.6944	1.66869	0.245648	0.0793661	7744.92	555.251	174.302	17.0094	3.63221	0.481148	145.737	16.7462	2.98428	0.41035		1.18703	2.08387	2.04772	1.75553		1.88171	0.0385321		2.04772
64	4	mineral	area 04	8.99083	20.2162	1.84699	0.25187	0.0939877	8455.75	634.216	203.462	20.4865	4.43226	1.04478	182.613	14.913	2.84345	0.439238		1.24589	2.17842	1.55709	1.74849		2.15963	0.0336274		1.55709
65	5	mineral	area 04	5.15417	26.0364	2.24737	0.298619	0.0912338	7428.98	476.01	238.82	30.7006	4.60115	0.784475	145.57	21.7105	2.97468	0.356345		1.14693	1.92662	2.04346	1.67981		1.95949	0.0400416		2.04346
66	6	mineral	area 04	1.95797	22.9802	1.5948	0.281395	0.0947126	8613.59	528.451	217.774	14.4488	4.71774	0.715717	180.184	16.0792	2.99792	0.336276		1.22451	2.16635	1.66381	1.76915		2.09186	0.0348045		1.66381
67	7	mineral	area 04	2.72043	21.6947	1.56469	0.248017	0.0832353	7417.45	426.074	181.991	15.5261	3.58012	0.44346	148.897	20.823	3.049	0.383418		1.14322	1.9672	2.04772	1.72076		2.00739	0.0411058		2.04772
68	1	mineral	area 06	12.4956	79.5062	9.52692	0.880222	0.837759	10225.9	886.324	410.438	44.5596	8.20954	2.92406	138.353	20.0344	3.77579	1.84324		1.10711	2.00019	2.7291	1.80668		1.35297	0.0369237		2.7291
69	2	mineral	area 06	12.4956	89.1686	10.3559	0.906591	0.886851	11980.1	797.4	408.184	32.698	7.70602	2.72381	173.903	19.7128	4.3333	1.89448		1.01672	1.88788	2.49179	1.85684		1.4516	0.0361707		2.49179
70	3	mineral	area 06	3.68509	80.9959	10.4315	0.945229	0.888308	10585.8	837.463	360.124	33.033	6.45481	2.41126	143.713	17.9061	3.86607	1.65484		1.16701	1.79239	2.69013	1.53588		1.3576	0.0365213		2.69013
71	4	mineral	area 06	7.127	69.3065	9.37544	0.702289	0.767205	8290.4	861.734	362.388	42.7155	6.5958	2.68056	101.409	16.7894	2.97427	1.63874		1.01331	1.82009	2.93294	1.79619		1.22321	0.0358761		2.93294
72	5	mineral	area 06	4.20886	19.3405	4.34916	0.178941	0.370736	5455.48	576.378	319.253	31.2873	4.87613	2.34993	61.358	8.73146	0.890976	0.866647		0.925212	1.52736	1.45209	1.65082		1.1247	0.0163318		1.45209
73	6	mineral	area 06	5.83628	70.8612	9.66291	0.771574	0.896154	8795.15	679.352	381.897	41.3391	6.44144	2.41963	109.978	14.5833	3.05672	1.6196		1.08885	1.68669	2.77941	1.54906		1.25043	0.0347547		2.77941
74	7	mineral	area 06	2.41308	91.395	9.54256	1.01434	0.881438	10867	609.509	407.058	27.7369	7.52305	2.61687	144.232	13.5473	3.80379	1.77638		1.10985	1.84815	2.63727	1.66523		1.32725	0.0350031		2.63727
75	8	mineral	area 06	4.50815	66.4902	10.48	0.696087	0.726459	7902.26	835.323	363.782	41.4063	5.94806	2.48115	94.5669	16.602	2.67297	1.64456		1.0469	1.63506	2.82654	1.56181		1.19671	0.0338254		2.82654
76	1	mineral	area 07	6.1736	29.1686	5.82427	0.343534	0.501957	7229.72	431.573	423.494	55.2066	6.38569	2.41549	89.9539	10.0872	1.27021	1.04592		1.17775	1.50786	1.41207	1.28029		1.24422	0.0175693		1.41207
77	2	mineral	area 07	4.48989	38.785	9.51353	0.476328	0.605414	7398.13	766.23	413.64	39.8819	6.41853	2.70639	113.664	16.8368	1.53616	1.12092		1.22812	1.55172	1.35149	1.26349		1.53639	0.0207642		1.35149
78	3	mineral	area 07	10.9075	30.0857	18.8905	0.395413	0.595995	10132.8	1855.29	535.37	105.4	8.98829	3.76299	102.953	28.8123	2.04406	1.34384		1.31429	1.67889	1.98543	1.27742		1.01604	0.0201728		1.98543
79	4	mineral	area 07	7.29607	18.7185	9.46439	0.236943	0.458683	6600.46	939.698	357.769	43.3293	6.23624	2.3113	63.4714	13.5982	1.37525	1.05426		1.26582	1.74309	2.16672	1.37704		0.96162	0.0208356		2.16672
80	5	mineral	area 07	3.34301	28.2285	6.64726	0.31987	0.459042	9172.3	827.849	495.335	98.7382	7.13311	2.72886	105.952	14.5083	1.94055	1.32097		1.13314	1.44006	1.83154	1.27085		1.15513	0.0211566		1.83154
81	6	mineral	area 07	3.1722	24.2876	5.07917	0.303385	0.443518	9041.83	437.661	474.432	39.5895	6.94975	2.16784	95.347	10.4591	1.7866	1.02107		1.24913	1.46486	1.87378	1.1727		1.05451	0.0197593		1.87378
82	7	mineral	area 07	2.53776	17.8028	3.78375	0.196638	0.370196	8290.19	662.575	477.824	83.4556	9.81084	5.63519	82.6021	11.9746	1.31326	1.04476		1.10454	2.05323	1.58987	1.85891		0.996384	0.0158412		1.58987
83	8	mineral	area 07	4.09946	43.4744	12.5265	0.604294	0.624244	14865.8	1252.76	711.12	72.2882	12.4337	4.02663	171.198	24.5255	3.0519	1.46799		1.39	1.74847	1.78268	1.25789		1.15162	0.0205296		1.78268
84	1	mineral	area 09	12.8103	46.3882	3.11948	0.578453	0.176552	3571.52	193.614	128.712	9.43993	2.42911	0.392584	44.2108	3.76393	1.75936	0.330462		1.24698	1.88724	3.97948	1.51345		1.23787	0.0492607		3.97948
85	2	mineral	area 09	6.10016	47.085	3.2775	0.616798	0.176875	2812.57	167.017	133.004	10.2867	2.42907	0.408453	32.6451	2.82411	1.48886	0.278035		1.30997	1.82631	4.56074	1.39416		1.16069	0.052936		4.56074
86	3	mineral	area 09	10.8339	45.7931	3.83252	0.588121	0.187243	2892.72	150.78	138.84	9.6408	2.53939	0.44184	33.4709	2.78803	1.46753	0.309142		1.2843	1.82901	4.38448	1.42413		1.15707	0.0507317		4.38448
87	4	mineral	area 09	4.70932	47.1211	3.35664	0.611354	0.200255	3411.35	168.518	132.895	11.2758	2.48572	0.382125	42.501	3.25648	1.90814	0.349291		1.29741	1.87044	4.48963	1.44167		1.24587	0.055935		4.48963
88	5	mineral	area 09	3.44049	46.9038	3.1392	0.602555	0.186796	3156.73	173.147	147.95	11.5929	2.7859	0.499503	36.6856	2.95969	1.48017	0.302199		1.28466	1.883	4.03473	1.46576		1.16214	0.0468892		4.03473
89	6	mineral	area 09	3.39169	50.3597	2.7786	0.652604	0.216965	3034.33	170.985	144.205	10.1026	2.66835	0.418697	36.4966	2.75024	1.73476	0.340647		1.29589	1.85038	4.75322	1.42789		1.20279	0.0571711		4.75322
90	7	mineral	area 09	5.17293	45.0167	3.48087	0.57465	0.182536	2840.37	179.416	129.091	11.8584	2.35854	0.378674	32.5044	3.21616	1.58623	0.33756		1.27652	1.82704	4.88005	1.43126		1.14437	0.0558459		4.88005
91	8	mineral	area 09	4.29451	47.8745	2.9507	0.614694	0.181174	3308.73	174.295	133.281	11.8008	2.50702	0.401583	40.1194	3.35762	1.77592	0.324331		1.28397	1.88099	4.42658	1.46498		1.21253	0.0536737		4.42658
92	1	mineral	area 10	6.95864	29.8828	3.9321	0.396544	0.154902	7933.49	724.237	585.266	74.9062	10.138	2.18488	111.238	15.2786	4.10118	0.732932		1.327	1.73221	3.68684	1.30536		1.40214	0.0516945		3.68684
93	2	mineral	area 10	2.71237	20.8736	2.04405	0.291936	0.142333	7121.51	581.527	517.966	62.5761	9.56446	2.47694	78	9.58453	2.55376	0.489848		1.39859	1.84654	3.27405	1.32029		1.09527	0.0358598		3.27405
94	3	mineral	area 10	2.71237	23.1188	1.94901	0.371379	0.159077	7423.72	461.252	504.806	65.2811	11.1321	3.87436	94.5173	9.42354	3.39795	0.516768		1.60639	2.20523	3.59505	1.37278		1.27318	0.0457714		3.59505
95	4	mineral	area 10	8.17454	34.0572	4.19359	0.468465	0.171868	9573.06	1049.8	675.639	108.608	12.7234	3.39551	132.793	18.7307	4.53571	0.776258		1.37552	1.88317	3.41563	1.36906		1.38715	0.0473799		3.41563
96	5	mineral	area 10	4.50815	35.5401	2.82346	0.470787	0.184146	9352.44	785.717	614.082	88.4082	11.7367	2.11955	128.076	12.6638	4.65775	0.680744		1.32466	1.91126	3.63671	1.44283		1.36944	0.0498025		3.63671
97	6	mineral	area 10	0.954008	27.8805	2.01728	0.45722	0.157253	8095.44	397.255	653.278	38.3115	15.1573	2.30363	90.3355	8.27515	3.07225	0.341502		1.63992	2.32019	3.40094	1.41482		1.11588	0.0379504		3.40094
98	7	mineral	area 10	1.53389	27.7542	2.15035	0.451443	0.166203	6736.33	600.261	718.469	38.1841	15.0913	2.3805	86.2284	10.8443	3.26103	0.504526		1.62658	2.10048	3.78185	1.29135		1.28005	0.0484096		3.78185
99	8	mineral	area 10	1.15977	29.913	3.21027	0.403158	0.15327	6697.16	759.726	659.042	60.1263	12.2291	1.46123	85.7012	11.6468	3.30553	0.611314		1.34777	1.85559	3.85704	1.37679		1.27967	0.0493572		3.85704
100	1	mineral	area 11	12.0783	15.8302	2.25766	0.233508	0.114923	7387.96	470.974	311.12	35.1869	6.48792	1.1964	76.6654	9.269	1.7219	0.441826		1.47507	2.08534	2.24599	1.41372		1.03771	0.0233069		2.24599
101	2	mineral	area 11	3.75434	15.1504	1.66722	0.267733	0.129656	5810.79	652.447	321.632	34.553	7.18615	1.96092	48.3761	8.68263	1.06783	0.271126		1.76717	2.23428	2.20734	1.26432		0.832522	0.0183766		2.20734
102	3	mineral	area 11	1.63067	18.1724	1.42916	0.327711	0.142285	10246.5	372.82	359.431	24.3482	8.93923	1.08241	112.901	8.0976	2.14508	0.395585		1.80335	2.48705	1.89996	1.37913		1.10185	0.0209346		1.89996
103	4	mineral	area 11	4.83513	18.4631	1.73775	0.292314	0.13132	7973.6	573.978	335.855	38.1991	8.04641	1.79799	89.2936	9.1458	1.99993	0.390266		1.58323	2.3958	2.23972	1.51324		1.11987	0.0250818		2.23972
104	5	mineral	area 11	3.16654	13.6268	1.17771	0.272228	0.12985	7290.82	647.13	318.603	23.177	8.02488	1.45643	66.3728	9.15031	1.20376	0.281396		1.99774	2.51877	1.81364	1.26081		0.910362	0.0165107		1.81364
105	6	mineral	area 11	1.97197	10.3251	1.15786	0.227977	0.117321	5400.89	511.697	245.682	18.6329	5.64835	1.11448	43.8668	6.52367	0.816202	0.242624		2.20799	2.29905	1.86064	1.04124		0.812215	0.0151124		1.86064
106	7	mineral	area 11	1.02391	13.288	1.12382	0.19261	0.0957312	5398.53	429.494	285.786	17.9236	6.29606	1.339	52.073	6.36945	1.31927	0.266416		1.4495	2.20307	2.53351	1.51988		0.964578	0.0244377		2.53351
107	1	mineral	area 12	4.72641	77.9507	13.8971	0.943034	0.451736	5895.76	1455.03	447.178	67.9333	7.46758	1.71893	132.66	23.7699	2.25034	0.809374		1.20978	1.66994	1.69632	1.38036		2.25009	0.0381688		1.69632
108	2	mineral	area 12	5.37513	73.8637	7.99949	0.858721	0.41714	5412.92	762.153	459.977	43.196	7.50196	1.58306	122.584	14.5606	2.13258	0.709429		1.16258	1.63094	1.73968	1.40287		2.26466	0.0393979		1.73968
109	3	mineral	area 12	5.34424	67.8973	9.32797	0.819176	0.407815	4783.17	1009.94	470.032	72.2639	7.9353	1.84403	110.716	18.2527	1.97323	0.636208		1.20649	1.68825	1.78224	1.3993		2.3147	0.0412535		1.78224
110	4	mineral	area 12	4.44839	50.4399	8.05361	0.613661	0.31815	4620.41	416.967	480.91	50.0065	7.48743	1.39331	86.2754	7.75875	1.85371	0.630301		1.21662	1.55693	2.1486	1.27972		1.86727	0.0401202		2.1486
111	5	mineral	area 12	5.43692	77.6702	5.50757	1.01771	0.451111	9904.25	1944.28	686.812	85.8883	16.0063	3.90113	136.61	19.6803	3.90315	1.21486		1.3103	2.33053	2.85714	1.77862		1.37931	0.0394088		2.85714
112	6	mineral	area 12	4.26304	52.9464	5.56923	0.681526	0.336662	7702.03	973.769	439.26	46.7305	7.87275	1.73174	120.234	11.8873	2.96656	0.961792		1.2872	1.79228	2.46732	1.39239		1.56107	0.0385166		2.46732
113	7	mineral	area 12	4.10858	74.5619	9.43345	0.889103	0.400838	8226.61	1598.23	522.087	60.393	9.76497	2.16805	129.794	19.8894	3.14012	0.937658		1.19243	1.87037	2.41931	1.56853		1.57773	0.0381703		2.41931
114	1	mineral	area 13	6.58842	28.9073	5.30776	0.42266	0.22332	15343.6	1029.62	371.538	48.693	6.3473	1.18608	223.359	29.6824	4.52211	0.904414		1.46212	1.70839	2.02459	1.16843		1.45572	0.0294723		2.02459
115	2	mineral	area 13	6.36881	21.7355	2.04146	0.318685	0.162064	11509.3	1007.19	328.646	42.6215	5.24548	1.03364	138.867	21.5925	2.31704	0.610987		1.46619	1.59609	1.66853	1.08859		1.20657	0.020132		1.66853
116	3	mineral	area 13	5.36834	26.0213	2.66147	0.379656	0.179411	16360.4	1480.43	363.927	36.0282	6.23924	1.23897	232.155	35.5911	4.02215	0.827047		1.45902	1.71442	1.73253	1.17505		1.419	0.0245847		1.73253
117	4	mineral	area 13	4.36788	30.8909	9.86976	0.419033	0.23796	15175.9	851.004	335.248	42.6785	6.0733	0.976462	224.656	28.7109	4.51176	0.887467		1.35649	1.81158	2.0083	1.33549		1.48035	0.0297298		2.0083
118	5	mineral	area 13	5.14873	34.369	8.50673	0.521484	0.222156	14691.2	923.757	329.771	32.5034	6.07575	0.939011	217.568	25.573	4.15046	0.72423		1.51731	1.84241	1.90766	1.21426		1.48094	0.0282513		1.90766
119	6	mineral	area 13	2.04973	30.3992	2.80012	0.496652	0.19763	12052.4	723.867	379.257	33.9103	7.33182	1.90675	155.487	17.2994	2.98198	0.662739		1.63376	1.93321	1.91783	1.18328		1.29009	0.0247417		1.91783
120	7	mineral	area 13	5.12433	33.0336	2.65581	0.522726	0.208691	12581	743.214	322.142	30.7518	5.74543	0.966483	165.544	16.7125	3.21044	0.661923		1.58241	1.78351	1.93933	1.12708		1.31583	0.0255183		1.93933
121	8	mineral	area 13	6.02719	166.883	169.488	2.53036	2.48649	15896.6	2679.96	412.876	47.2873	6.52172	1.00296	217.582	60.2516	4.64902	0.899929		1.51624	1.57958	2.13667	1.04177		1.36873	0.0292453		2.13667

## Sheet: all cell data
							Normalised to dose
Unique ID	Area	Dose normalisation factor	Scans	ROI	Description	Area	12C		13C		16O		12C14N		13C14N		56Fe16O		75As			% 13C:12C	%13C14N:12C14N	75As:56Fe16O %	13C with N to without
							mean	stdev	mean	stdev	mean	stdev	mean	stdev	mean	stdev	mean	stdev	mean	stdev
1	Area 10	17.883	150	102	Adjoining Fe	0.28059	328.807	148.163	6.56489	3.29677	4663.06	2268.12	2205.33	656.608	61.5183	22.7517	43.5087	29.0276	1.37188	0.72752		1.99658	2.78953	3.15311	1.39716
2	Area 10	17.883	150	104	Adjoining Fe	0.374121	231.642	78.5419	4.58815	1.89756	4460.69	2132.92	2280.65	665.03	53.9842	22.2045	37.1162	24.2642	1.08483	0.599088		1.98071	2.36706	2.92279	1.19505
3	Area 10	17.883	150	108	Adjoining Fe	0.392827	220.989	65.0485	9.67931	3.4429	3740.11	1706.05	3080.87	454.271	171.064	40.9054	35.3142	17.1318	1.06779	0.572973		4.37999	5.55246	3.02368	1.26769
4	Area 10	17.883	150	109	Adjoining Fe	0.336709	217.115	118.693	15.0608	9.29958	4793.71	2083.79	2776.24	1162.7	230.361	118.394	45.4932	26.3957	1.78319	0.967003		6.93681	8.29759	3.91969	1.19617
5	Area 10	17.883	150	111	Adjoining Fe	0.467651	258.102	100.303	10.4837	7.51093	3852.16	2465.35	2556.43	641.767	132.257	82.2414	33.0235	29.4932	1.27272	0.983533		4.06184	5.17352	3.85397	1.27369
6	Area 10	17.883	150	112	Adjoining Fe	0.28059	556.457	128.083	14.3712	3.57444	1870.73	359.194	1454.3	482.014	60.728	40.5588	1.29359	0.858229	0.111838	0.117677		2.58262	4.17576	8.64553	1.61687
7	Area 10	17.883	150	113	Adjoining Fe	0.261884	125.957	24.7665	6.39074	1.78138	1341.11	1074.2	1397.88	483.867	84.7053	29.0535	9.58611	10.2064	0.387439	0.366662		5.07373	6.05956	4.04167	1.1943
8	Area 10	17.883	150	114	Adjoining Fe	0.28059	105.773	35.8578	5.28248	2.69473	1217.29	1154.94	1469.71	946.457	94.7193	61.4479	7.86966	10.5859	0.380249	0.403348		4.99418	6.44477	4.83183	1.29046
9	Area 10	17.883	150	148	Adjoining Fe	0.355415	138.149	44.0007	10.5069	4.97176	2291.06	857.811	2486.54	768.487	208.66	91.1669	18.8359	7.82982	0.791695	0.436448		7.60545	8.39159	4.20313	1.10336
10	Area 10	17.883	150	150	Adjoining Fe	0.355415	180.762	35.34	4.2469	1.25073	1282.77	1058.24	3617.35	584.643	103.794	16.1552	12.4552	11.2602	0.685743	0.591157		2.34944	2.86935	5.50567	1.22129
11	Area 10	17.883	150	151	Adjoining Fe	0.336709	144.15	26.1931	5.21289	1.72839	360.969	266.013	2980.85	707.369	127.536	40.4835	2.46975	1.56435	0.136691	0.112203		3.6163	4.2785	5.53459	1.18311
12	Area 10	17.883	150	152	Adjoining Fe	0.374121	130.954	41.2159	5.80159	3.98763	2200.88	1618.62	2695.73	674.92	146.15	87.5472	18.7552	14.8876	0.889112	0.675891		4.43026	5.42154	4.74061	1.22375
13	Area 10	17.883	150	162	Adjoining Fe	0.243178	545.61	93.0754	15.8853	3.00972	1694.34	488.231	1485.97	372.254	66.3113	17.4293	4.52944	4.5261	0.326911	0.124718		2.91147	4.46251	7.21747	1.53273
14	Area 10	17.883	150	166	Adjoining Fe	0.355415	331.326	93.4866	6.85743	2.65471	1258.95	253.365	783.796	393.752	20.7371	10.7341	1.43623	0.644634	0.135383	0.0680176		2.06969	2.64573	9.42623	1.27832
15	Area 11	17.883	150	103	Adjoining Fe	0.299297	520.578	53.4581	7.98243	1.14554	1788.67	696.22	1039.88	206.177	19.7569	4.28675	4.22188	4.66911	0.590644	0.402704		1.53338	1.89993	13.9901	1.23904
16	Area 11	17.883	150	111	Adjoining Fe	0.28059	118.917	47.0155	6.30393	3.58857	2210.23	1678.6	961.68	463.349	70.3908	39.7737	15.7431	17.1958	0.380249	0.296046		5.30111	7.31957	2.41534	1.38076
17	Area 11	17.883	150	112	Adjoining Fe	0.579887	396.529	111.777	10.3414	3.95944	1010.14	364.301	992.206	403.905	38.2017	22.4391	1.20316	0.736614	0.371591	0.343662		2.60798	3.85017	30.8846	1.4763
18	Area 11	17.883	150	113	Adjoining Fe	0.411533	400.372	59.5902	7.31776	1.31847	972.871	391.418	665.156	179.456	14.9787	4.11463	0.610025	0.169882	0.134714	0.117878		1.82774	2.2519	22.0833	1.23207
19	Area 11	17.883	150	114	Adjoining Fe	0.336709	214.741	114.772	4.49837	2.55219	6225.3	2213.69	1488.68	593.893	39.0749	21.7457	55.7761	26.3822	1.32963	0.627852		2.09479	2.6248	2.38387	1.25301
20	Area 11	17.883	150	115	Adjoining Fe	0.505063	98.5292	50.085	3.02998	1.68801	2772.01	2441.42	1294.31	468.163	45.7169	20.5091	25.584	25.7727	0.664814	0.499031		3.07521	3.53213	2.59856	1.14858
21	Area 11	17.883	150	116	Adjoining Fe	0.505063	97.2535	51.3579	4.0883	2.47147	2317.19	2012.22	1731.31	683.964	84.1912	37.9298	21.5619	21.6345	0.635819	0.27225		4.20376	4.86287	2.9488	1.15679
22	Area 11	17.883	150	117	Adjoining Fe	0.355415	108.133	36.378	4.39111	1.90794	2326.54	1997.09	1987.82	822.709	93.0021	39.968	20.7783	20.9822	0.656312	0.417562		4.06086	4.6786	3.15864	1.15212
23	Area 11	17.883	150	118	Adjoining Fe	0.336709	65.711	11.7937	2.37345	0.519005	463.183	494.546	866.955	382.065	38.4039	15.8643	2.68411	4.1048	0.15533	0.144241		3.61195	4.42974	5.78704	1.22641
24	Area 11	17.883	150	119	Adjoining Fe	0.318003	53.7414	11.8298	4.39457	1.48529	5322.42	1183.8	854.843	163.031	71.7572	20.4956	47.689	13.3592	1.11509	0.319687		8.17726	8.39419	2.33825	1.02653
25	Area 11	17.883	150	120	Adjoining Fe	0.505063	72.7278	34.7673	5.45106	3.20744	4178.55	2292.16	1441.65	437.301	119.876	47.9391	37.7474	24.0561	0.969262	0.479029		7.49516	8.31517	2.56776	1.10941
26	Area 11	17.883	150	121	Adjoining Fe	0.392827	75.3681	36.2042	1.83467	1.94584	6455.23	724.58	1225.21	364.122	42.4239	28.1235	57.8974	10.7009	1.21424	0.286305		2.43428	3.46258	2.09723	1.42242
27	Area 12	5.45452	90	7	adjoining Fe	0.339807	311.835	153.255	7.16671	3.54595	4212.22	2092.67	968.555	311.037	29.7002	10.8948	23.0168	20.6136	0.700004	0.548891		2.29824	3.06644	3.04127	1.33426
28	Area 12	5.45452	90	8	adjoining Fe	0.494265	439.727	69.536	6.65733	1.8609	2229.88	544.937	368.731	156.094	7.06983	3.64645	0.710421	0.377953	0.126042	0.173523		1.51397	1.91734	17.7419	1.26643
29	Area 12	5.45452	90	19	adjoining Fe	0.308916	524.006	32.4303	6.39837	0.932626	3086.62	746.318	636.61	59.2442	8.17671	1.10745	2.12668	0.820807	0.293335	0.301868		1.22105	1.28441	13.7931	1.05189
30	Area 12	5.45452	90	20	adjoining Fe	0.494265	645.956	112.54	8.62817	1.89284	3011.77	761.484	1163.65	265.925	17.0616	6.44144	4.86982	4.36729	0.515628	0.277788		1.33572	1.46622	10.5882	1.09769
31	Area 12	5.45452	90	21	adjoining Fe	0.339807	515.236	71.7823	6.7167	1.01836	2792.4	732.592	887.588	261.111	14.0334	4.49327	2.95002	1.76888	0.216668	0.17997		1.30362	1.58107	7.34463	1.21284
32	Area 12	5.45452	90	91	adjoining Fe	0.123566	96.8922	40.081	3.80419	1.05185	1315.15	473.435	1088.27	546.085	53.6253	29.4526	10.9084	5.29135	0.320835	0.313103		3.92621	4.92756	2.94118	1.25504
33	Area 12	5.45452	90	124	adjoining Fe	0.401591	108.026	35.0907	1.31155	0.454323	2958.72	1413.94	883.347	187.71	10.7462	2.60947	32.5066	16.0471	1.18462	0.628953		1.2141	1.21653	3.64425	1.002
34	Area 12	5.45452	90	125	adjoining Fe	0.278024	108.106	30.416	3.85002	1.61917	2281.09	1105.13	1001.84	257.66	49.2762	19.6777	21.5112	11.632	0.733337	0.621717		3.56133	4.91857	3.40909	1.3811
35	Area 12	5.45452	90	131	adjoining Fe	0.494265	121.138	34.7273	1.48959	0.695302	4915.21	792.243	1105.46	209.586	19.1355	4.65726	71.2827	14.7668	2.16564	0.656664		1.22966	1.731	3.0381	1.4077
36	Area 12	5.45452	90	132	adjoining Fe	0.432482	123.057	42.0253	2.47501	0.885832	3284.58	1841.84	1101.25	316.118	22.7597	7.60097	35.5145	21.7871	1.33572	0.752233		2.01128	2.06671	3.76106	1.02756
37	Area 12	5.45452	90	133	adjoining Fe	0.432482	150.138	52.0906	5.87979	2.72638	2789.97	1301.11	1612.74	516.892	109.804	52.784	36.8633	19.0016	1.33572	0.789136		3.91627	6.80855	3.62345	1.73853
38	Area 12	5.45452	90	137	adjoining Fe	0.308916	125.217	44.3614	4.40002	2.4013	4306.29	2787.99	1371.51	390.51	81.1621	34.6322	39.3986	29.3818	1.39334	1.13081		3.51391	5.91774	3.53653	1.68409
39	Area 12	5.45452	90	181	adjoining Fe	0.308916	98.3405	45.9601	2.10835	1.20763	961.827	583.266	859.306	529.673	19.4701	12.2835	4.49169	3.68827	0.238335	0.259993		2.14392	2.26579	5.30612	1.05684
40	Area 12	5.45452	90	182	adjoining Fe	0.308916	80.3371	34.7295	4.07002	2.26162	1582.65	1280.48	656.557	307.333	47.4286	29.2976	9.77172	8.61912	0.165001	0.235893		5.06618	7.22384	1.68856	1.42589
41	Area 12	5.45452	90	189	adjoining Fe	0.463374	105.429	36.5859	1.8089	0.86511	2713.46	2149.09	1855.65	739.011	29.1135	12.2013	31.9735	25.3974	0.867783	0.640609		1.71574	1.56891	2.71407	0.914421
42	Area 12	5.45452	90	193	adjoining Fe	0.370699	305.863	112.224	5.01114	2.47249	3756.81	2244.98	1275.61	300.885	27.9279	8.93934	37.1252	29.9422	1.37501	0.80295		1.63836	2.18938	3.7037	1.33632
43	Area 12	5.45452	90	219	adjoining Fe	0.247133	490.282	189.262	18.7459	8.87056	4449.48	867.232	1877.48	706.657	140.961	61.6738	19.6397	10.9885	1.07709	0.59154		3.8235	7.508	5.48425	1.96364
44	Area 12	5.45452	90	220	adjoining Fe	0.679615	787.571	175.88	10.9251	2.37808	3824.8	1319.11	1043.23	417.9	17.5334	6.15626	2.16668	0.712608	0.383335	0.25245		1.38718	1.68069	17.6923	1.21158
45	Area 12	5.45452	90	230	adjoining Fe	0.401591	146.132	63.4224	4.38592	2.36975	3834.16	2113.15	1519.38	499.694	57.2003	22.3916	35.8348	25.6579	1.24103	0.898631		3.00135	3.76472	3.4632	1.25434
46	Area 12	5.45452	90	244	adjoining Fe	0.432482	241.883	78.0731	10.0441	4.59051	3032.3	2462.96	2477.66	1059.4	146.641	72.1829	27.1728	26.2988	0.969053	0.971256		4.15246	5.91854	3.56627	1.42531
47	Area 12	5.45452	90	246	adjoining Fe	0.185349	162.556	70.1488	2.44446	1.40423	2567.81	2147.64	1446.91	1006.52	21.9085	16.5411	19.2196	19.2661	0.85556	0.895653		1.50376	1.51416	4.45151	1.00692
48	Area 12	5.45452	90	248	adjoining Fe	0.556048	194.854	90.8741	5.71392	3.20473	4224.98	2338.92	1431.51	691.371	57.4651	30.4329	32.2363	22.2134	1.10001	0.966029		2.93241	4.01432	3.41232	1.36895
49	Area 13	11.5056	150	54	Adjoining Fe	1.07353	769.476	165.841	12.0692	2.95143	3319.88	1210.98	1870.59	1022.26	28.1187	16.7378	5.65732	5.8573	0.412842	0.36401		1.5685	1.50319	7.29749	0.958367
50	Area 13	11.5056	150	55	Adjoining Fe	0.634359	748.671	153.956	12.6293	3.156	2661.33	989.722	1985.04	1005.48	32.3655	17.076	4.68667	6.35512	0.304199	0.254586		1.68689	1.63047	6.49073	0.966551
51	Area 13	11.5056	150	56	Adjoining Fe	0.268383	323.146	149.559	5.44398	2.56014	5293.72	3852.35	2387.53	1161.4	45.5667	23.0474	49.0827	52.8334	1.18519	1.13007		1.68468	1.90853	2.41468	1.13287
52	Area 13	11.5056	150	57	Adjoining Fe	0.341578	280.95	145.664	5.60596	3.13406	6898.64	4036.37	3193.96	1656.72	68.9042	36.979	71.0336	55.1993	1.25405	0.876275		1.99536	2.15733	1.76543	1.08117
53	Area 13	11.5056	150	58	Adjoining Fe	0.536766	145.348	62.519	2.10569	1.23089	7798.86	2233.64	1163.38	620.428	15.048	7.65508	69.7564	36.3757	1.2405	0.622821		1.44872	1.29347	1.77833	0.892835
54	Area 13	11.5056	150	59	Adjoining Fe	0.731953	653.327	93.5937	10.4558	1.87095	3104.72	849.637	652.307	276.173	8.98691	3.42794	2.64219	0.80199	0.344759	0.227657		1.60039	1.37771	13.0482	0.860862
55	Area 13	11.5056	150	60	Adjoining Fe	0.487969	582.672	156.841	10.1255	3.03178	3090.29	1308.04	1394.16	876.538	24.9226	16.6047	9.59531	12.287	0.478027	0.371431		1.73777	1.78765	4.98188	1.0287
56	Area 3	3.93748	10	1	Adjoining Fe	0.536766	292.916	102.47	14.1473	5.73081	5905.63	3930.2	3462.69	1444.79	195.669	82.8899	83.8793	68.3289	1.13998	0.920944		4.82979	5.65079	1.35907	1.16999
57	Area 3	3.93748	10	30	Adjoining Fe	0.109793	104.283	20.3234	4.31748	1.46802	1501.62	830.895	1971.89	440.016	93.5032	22.1415	15.1676	9.45336	0.098766	0.127399		4.14017	4.7418	0.651163	1.14532
58	Area 3	3.93748	10	80	Adjoining Fe	0.225686	360.06	58.4415	35.6793	7.39295	6059.28	3001.08	5371.23	1012.11	605.676	115.371	95.4171	58.1203	1.42772	0.799436		9.90926	11.2763	1.4963	1.13796
59	Area 3	3.93748	10	81	Adjoining Fe	0.268383	245.098	72.5363	19.2671	8.34766	6541.25	4205.34	3647	1211.75	359.523	149.648	100.347	79.093	1.35066	0.984036		7.86096	9.85805	1.34599	1.25405
60	Area 3	3.93748	10	97	Adjoining Fe	0.250084	248.94	62.6476	6.18819	2.10332	2368.63	1625.25	1233.57	251.696	33.747	7.91497	21.8104	17.5174	0.334497	0.26901		2.48582	2.73571	1.53366	1.10053
61	Area 3	3.93748	10	98	Adjoining Fe	0.146391	241.821	38.4767	5.64024	1.44829	3824.74	2907.07	1448.37	145.817	42.6352	10.3484	53.3548	47.1244	0.772491	0.765505		2.3324	2.94367	1.44784	1.26208
62	Area 3	3.93748	10	99	Adjoining Fe	0.262283	370.099	120.235	13.0351	5.30991	3683.53	2231.66	1848.47	420.396	73.1669	18.7469	35.7388	28.5757	0.74419	0.642487		3.52207	3.95824	2.0823	1.12384
63	Area 3	3.93748	10	100	Adjoining Fe	0.231785	597.53	167.013	17.2165	5.56613	2832.04	2754.22	2033.46	505.229	64.5818	16.2058	26.9141	36.9661	0.614874	0.559019		2.88127	3.17595	2.28458	1.10228
64	Area 3	3.93748	10	101	Adjoining Fe	0.30498	398.783	114.88	12.5258	4.449	9793.34	2350.31	2107.72	590.535	76.7649	25.185	105.641	39.0427	1.88445	0.841681		3.141	3.64208	1.78383	1.15953
65	Area 3	3.93748	10	109	Adjoining Fe	0.262283	553.837	142.024	19.5261	5.38329	1962.39	1601.57	2016.01	451.732	81.9554	18.6303	14.2636	18.4176	0.206719	0.249429		3.52561	4.06523	1.44928	1.15306
66	Area 3	3.93748	10	110	Adjoining Fe	0.359877	561.286	128.605	21.5745	5.82594	2055.29	1331.46	2899.63	748.051	130.979	36.8995	10.1028	10.0311	0.297015	0.35024		3.84376	4.51711	2.93992	1.17518
67	Area 3	3.93748	10	112	Adjoining Fe	0.30498	333.523	83.3013	10.5448	3.53711	6051.1	1224.1	2014.99	463.051	70.3953	17.5659	58.7533	16.0464	1.23937	0.7103		3.16165	3.49359	2.10945	1.10499
68	Area 3	3.93748	10	116	Adjoining Fe	0.231785	524.835	182.092	7.4119	3.59694	950.822	568.705	336.263	79.2659	4.91899	1.89081	2.9407	4.57779	0.240603	0.195367		1.41224	1.46284	8.18182	1.03584
69	Area 3	3.93748	10	118	Adjoining Fe	0.15859	246.058	73.0354	17.6509	5.01923	1321.54	955.092	364.066	99.6203	27.6827	8.5358	9.20152	8.76142	0.205129	0.268961		7.17348	7.60377	2.2293	1.05998
70	Area 3	3.93748	10	119	Adjoining Fe	0.189088	378.923	140.03	12.0267	5.11884	1204.74	603.221	382.7	114.958	12.8869	4.52179	6.58683	5.31193	0.442399	0.398701		3.17392	3.36737	6.71642	1.06095
71	Area 3	3.93748	10	120	Adjoining Fe	0.384275	484.445	168.8	7.51025	3.053	700.186	123.835	227.928	104.275	4.88186	2.14651	4.36586	2.23736	0.149157	0.191552		1.55028	2.14185	3.41644	1.38159
72	Area 3	3.93748	10	121	Adjoining Fe	0.530666	419.704	117.887	5.74205	1.68792	2005.53	1339.53	530.677	120.409	8.90937	2.12917	10.1092	10.1742	0.493343	0.324862		1.36812	1.67887	4.88016	1.22714
73	Area 3	3.93748	10	128	Adjoining Fe	0.292781	123.556	25.0643	1.8307	0.876586	316.954	172.597	144.197	51.5705	2.96827	1.11155	2.95769	1.99804	0.0317462	0.0848814		1.48167	2.05849	1.07335	1.3893
74	Area 4	40.3198	160	29	Adjoining Fe	0.170789	503.262	144.245	7.99501	2.77174	736.578	132.118	654.02	233.292	12.004	4.64853	3.28534	1.099	0.448203	0.191986		1.58864	1.83542	13.6425	1.15535
75	Area 4	40.3198	160	30	Adjoining Fe	0.31718	617.19	148.398	7.43909	1.83818	1069.83	330.356	1055.14	437.751	14.229	5.88492	6.01108	4.55217	0.759314	0.382974		1.20531	1.34855	12.6319	1.11883
76	Area 4	40.3198	160	31	Adjoining Fe	0.347678	258.93	96.0822	3.29602	1.35059	3025.83	796.152	944.463	345.162	14.1043	5.26976	41.7335	15.0916	1.51029	0.400099		1.27294	1.49337	3.6189	1.17317
77	Area 4	40.3198	160	32	Adjoining Fe	0.402574	428.866	126.567	5.22227	1.58914	1135.34	825.137	1061.85	463.983	14.8344	6.92747	11.6767	18.1501	0.419375	0.353269		1.21769	1.39703	3.59154	1.14728
78	Area 4	40.3198	160	33	Adjoining Fe	0.298881	498.065	81.3149	6.17816	1.01324	548.663	97.684	584.978	178.127	8.22253	2.49086	1.23199	0.343043	0.166526	0.0769453		1.24043	1.40561	13.5168	1.13317
79	Area 4	40.3198	160	34	Adjoining Fe	0.250084	335.789	75.2684	11.5522	3.95418	1923.77	1738.11	432.722	177.938	25.1986	11.9813	26.9359	37.4765	0.636376	0.705687		3.4403	5.82326	2.36256	1.69266
80	Area 6	1.1922	10	1	Adjoining Fe	0.486357	110.3	15.4432	3.03253	1.9285	669.544	305.839	1438.42	556.073	53.779	23.9303	5.74245	5.99572	0.225827	0.379419		2.74934	3.73876	3.93258	1.35987
81	Area 6	1.1922	10	3	Adjoining Fe	0.411533	78.1213	24.5152	3.20263	2.40938	1439.43	803.192	2200.74	660.697	146.063	51.2135	9.91291	9.68073	0.190633	0.443225		4.09956	6.63698	1.92308	1.61895
82	Area 6	1.1922	10	4	Adjoining Fe	0.336709	138.353	23.7584	6.71028	3.22943	835.057	135.612	1389.68	357.068	93.6643	27.6537	5.17251	2.60921	0.186397	0.358826		4.85012	6.73999	3.6036	1.38966
83	Area 6	1.1922	10	5	Adjoining Fe	0.374121	73.9389	21.7306	2.05502	1.70982	1470.89	801.578	1273.65	325.307	47.0978	13.716	16.0208	9.86063	0.125818	0.307287		2.77935	3.69785	0.78534	1.33047
84	Area 6	1.1922	10	8	Adjoining Fe	0.579887	85.0419	34.6792	2.29989	1.46836	1328.55	1430.74	2548.2	1014.37	89.6147	37.667	9.68661	15.0699	0.135288	0.313603		2.70442	3.51678	1.39665	1.30038
85	Area 6	1.1922	10	9	Adjoining Fe	0.374121	113.613	35.0514	7.21355	3.22457	463.932	229.612	2199.8	502.102	179.793	45.8253	1.04848	1.53643	0	0		6.34921	8.17319	0	1.28728
86	Area 6	1.1922	10	24	Adjoining Fe	0.486357	106.719	36.6696	3.29062	2.08077	854.851	646.308	1925.95	799.824	77.2972	34.4623	3.64549	6.35682	0.0645219	0.227937		3.08343	4.01347	1.76991	1.30162
87	Area 6	1.1922	10	27	Adjoining Fe	0.299297	93.9963	16.5036	6.23846	3.06233	654.095	376.266	1790.91	247.701	144.795	39.8717	4.92786	4.54159	0	0		6.63692	8.08501	0	1.21819
88	Area 6	1.1922	10	28	Adjoining Fe	0.299297	71.6637	17.3041	6.13361	3.14917	1739.12	914.566	2004.22	518.647	223.484	74.0554	21.022	13.8114	0.314544	0.519324		8.55889	11.1506	1.49626	1.30281
89	Area 6	1.1922	10	33	Adjoining Fe	0.505063	159.369	73.2795	3.69687	1.99118	1148.64	1099.18	2099.26	774.085	68.5629	28.115	7.89079	11.6928	0.0931983	0.355359		2.31969	3.26605	1.1811	1.40797
90	Area 6	1.1922	10	73	Adjoining Fe	0.467651	128.2	25.3581	4.02617	2.19264	1161.95	1133.75	2822.17	972.532	102.667	36.4485	9.7299	11.9361	0.23486	0.706772		3.14054	3.63788	2.41379	1.15836
91	Area 6	1.1922	10	74	Adjoining Fe	0.505063	111.869	48.8228	3.4794	2.31124	2846.71	2368.28	3066.81	1112.47	132.528	56.4287	23.3617	25.3197	0.372793	0.585457		3.11025	4.32136	1.59574	1.38939
92	Area 6	1.1922	10	79	Adjoining Fe	0.318003	92.7104	23.5572	1.03615	0.813741	3645.21	1543.28	1233.8	375.491	21.5617	8.24916	34.6369	21.5177	0.986805	1.15753		1.11762	1.74758	2.849	1.56367
93	Area 6	1.1922	10	89	Adjoining Fe	0.243178	130.141	27.0084	4.51653	1.95332	580.052	164.267	1082.42	164.388	61.5539	15.843	6.7748	2.17819	0.0645219	0.232637		3.4705	5.6867	0.952381	1.63858
94	Area 6	1.1922	10	91	Adjoining Fe	0.411533	96.7652	13.6423	2.78324	1.47312	722.155	328.884	2236.77	669.854	101.188	32.925	10.2942	6.24576	0.152506	0.331128		2.87628	4.52384	1.48148	1.57281
95	Area 6	1.1922	10	97	Adjoining Fe	0.392827	115.752	39.3595	2.71606	1.87379	1857.67	1024.95	2377.48	902.409	65.4651	28.0291	10.385	8.98509	0.279595	0.484273		2.34645	2.75356	2.69231	1.1735
96	Area 6	1.1922	10	147	Adjoining Fe	0.392827	167.158	56.7102	6.98987	5.01403	2506.57	1805.95	1278.35	376.39	89.71	34.1453	26.242	23.0386	0.639074	0.644543		4.1816	7.01765	2.43531	1.67822
97	Area 6	1.1922	10	151	Adjoining Fe	0.392827	112.677	27.6574	2.79595	1.82488	1743.43	1646.01	1241.04	380.957	49.9277	16.6549	14.8185	15.449	0.599132	1.03218		2.48139	4.02304	4.04313	1.62129
98	Area 6	1.1922	10	160	Adjoining Fe	0.318003	176.539	53.538	9.32531	5.67252	2184.49	1823.71	1152.69	246.182	91.0821	37.9139	21.8577	22.05	0.740104	0.883831		5.28228	7.90172	3.386	1.49589
99	Area 7	1.36917	15	37	Adjoining Fe	0.488013	145.125	48.1398	5.58733	3.27726	2128.23	1636.67	3227.58	1253.02	177.991	79.0475	14.3153	15.0568	0.25563	0.428832		3.85003	5.5147	1.78571	1.43238
100	Area 7	1.36917	15	38	Adjoining Fe	0.658817	148.509	47.6621	4.00351	2.53308	2319.74	1716.18	3820.62	1689.38	144.289	97.3914	16.9879	17.5331	0.541015	0.627393		2.69581	3.77658	3.18471	1.40091
101	Area 7	1.36917	15	58	Adjoining Fe	0.512413	85.9402	28.554	3.37362	1.96626	2056.17	1092.06	2928.37	1133.57	138.875	50.6407	13.564	11.1476	0.452134	0.631514		3.92554	4.74239	3.33333	1.20809
102	Area 7	1.36917	15	66	Adjoining Fe	0.317208	121.803	46.8379	5.50587	3.02046	2156.78	942.946	2315.44	719.589	155.681	59.6672	15.6187	12.0032	0.505641	0.753416		4.5203	6.72361	3.23741	1.48743
103	Area 7	1.36917	15	67	Adjoining Fe	0.341609	105.643	24.972	4.12138	2.3555	1822.12	1219.86	2446.74	623.376	170.854	49.294	15.3378	11.6789	0.417354	0.552108		3.90123	6.98294	2.72109	1.78993
104	Area 7	1.36917	15	68	Adjoining Fe	0.39041	96.135	19.198	2.28241	1.18896	1561.26	726.678	1891.7	629.397	64.8204	22.4157	15.4291	9.82386	0.365185	0.461927		2.37417	3.42656	2.36686	1.44327
105	Area 7	1.36917	15	104	Adjoining Fe	0.707618	172.594	46.4256	5.21333	2.332	2618.33	1490.74	3335.83	1205.63	136.529	53.8248	17.4785	14.6854	0.755555	1.07772		3.02057	4.0928	4.32277	1.35497
106	Area 7	1.36917	15	105	Adjoining Fe	0.39041	286.077	14.8002	5.20389	2.06365	1068.39	264.407	2648.14	731.699	59.5708	19.3366	6.1625	2.9089	0.319537	0.531299		1.81905	2.24953	5.18519	1.23665
107	Area 7	1.36917	15	107	Adjoining Fe	0.414811	179.37	67.1703	4.12444	1.98247	3774.6	2518.37	2880.71	719.957	113.379	31.6739	31.7067	25.5904	0.73037	1.0329		2.2994	3.93581	2.30352	1.71167
108	Area 7	1.36917	15	120	Adjoining Fe	0.610016	224.194	97.4318	4.99573	2.7866	4527.62	2819.27	5159.8	2132.63	147.856	68.0134	33.1588	29.331	0.964089	0.912232		2.2283	2.86554	2.90749	1.28597
109	Area 7	1.36917	15	121	Adjoining Fe	0.756419	194.491	93.1141	4.82987	3.53647	5063.89	4665.64	4189.03	1985.28	120.252	63.4642	47.7804	58.7851	0.989534	1.07588		2.48334	2.87064	2.07101	1.15596
110	Area 7	1.36917	15	123	Adjoining Fe	0.292808	233.962	50.6593	3.10407	1.76516	2872.73	1505.9	3685.69	1069.79	62.9336	23.6561	19.4765	17.3658	0.608642	0.684676		1.32674	1.70751	3.125	1.28699
111	Area 7	1.36917	15	153	Adjoining Fe	0.561214	414.723	154.735	12.6386	5.87786	3316.04	2622.58	3897.45	1594.54	163.254	74.431	26.5156	35.5225	0.571594	0.761464		3.04747	4.18873	2.15569	1.37449
112	Area 7	1.36917	15	154	Adjoining Fe	0.585615	501.673	100.948	14.9422	4.49188	1340.26	300.798	4302.85	1300.64	158.216	51.4749	1.24772	0.900439	0.15216	0.302995		2.97847	3.67701	12.1951	1.23453
113	Area 7	1.36917	15	156	Adjoining Fe	0.488013	392.318	195.222	7.66889	5.52943	5773.47	3084.48	2563.49	837.87	56.5307	21.5016	48.3505	42.1932	1.27815	1.05642		1.95476	2.20522	2.6435	1.12813
114	Area 7	1.36917	15	165	Adjoining Fe	0.634416	365.41	136.767	10.0847	5.11476	4838.67	2807.54	4411.21	1534.25	144.304	52.765	45.6201	38.3334	0.786553	0.824331		2.75984	3.27131	1.72414	1.18533
115	Area 7	1.36917	15	176	Adjoining Fe	0.536814	486.559	177.154	21.9775	10.0698	3859.24	3407.3	4722.64	1648.53	297.427	112.104	27.1233	45.2405	0.531178	0.961097		4.51692	6.29789	1.95838	1.39429
116	Area 7	1.36917	15	185	Adjoining Fe	0.463612	348.886	94.4396	9.22573	4.25326	3607.11	1793.96	4208.74	1972.36	145.305	73.4927	24.1022	23.439	0.499727	0.690861		2.64434	3.45246	2.07337	1.30561
117	Area 7	1.36917	15	191	Adjoining Fe	0.488013	299.525	145.438	7.52281	5.47637	5610.3	3599.4	4516.39	1425.47	138.624	48.4749	49.4461	41.3907	0.803407	0.974147		2.51158	3.06936	1.62482	1.22208
118	Area 10	17.883	150	160	Not on Fe	0.729535	756.769	183.784	12.0025	3.13158	2048.12	545.378	1388.15	498.784	27.2899	10.2865	1.7808	0.513074	0.324043	0.148602		1.58602	1.96592	18.1965	1.23953
119	Area 10	17.883	150	161	Not on Fe	0.411533	607.781	155.581	12.7139	3.57209	1387.96	367.154	1497.89	446.885	45.7239	14.0706	4.19901	1.97009	0.264344	0.15356		2.09186	3.05256	6.2954	1.45926
120	Area 10	17.883	150	163	Not on Fe	0.224472	280.098	32.8659	5.05601	1.1374	775.042	102.663	371.064	84.376	9.06353	1.95963	0.53589	0.171043	0.0465991	0.0322848		1.80508	2.44258	8.69565	1.35317
121	Area 10	17.883	150	164	Not on Fe	0.467651	231.925	32.4411	8.26706	1.41102	734.999	222.596	309.395	74.4362	14.9505	3.84904	0.442878	0.42889	0.0402617	0.0442667		3.56454	4.83217	9.09091	1.35562
122	Area 10	17.883	150	165	Not on Fe	0.467651	562.382	95.0939	12.4834	3.22337	1560.1	381.765	1381.98	444.481	45.5919	15.7314	1.59481	0.824073	0.194598	0.117652		2.21973	3.29902	12.202	1.48623
123	Area 10	17.883	150	167	Not on Fe	0.392827	341.428	55.4697	7.96446	2.03837	868.028	271.1	1391.75	279.38	43.5635	11.367	0.876064	0.44956	0.0985239	0.0768856		2.33269	3.13014	11.2462	1.34186
124	Area 10	17.883	150	168	Not on Fe	0.168354	526.285	37.7226	27.4997	3.97308	1214.88	152.9	1984.51	420.093	145.358	26.0284	1.31099	0.685499	0.211249	0.139175		5.22526	7.32463	16.1137	1.40177
125	Area 10	17.883	150	169	Not on Fe	0.355415	425.237	97.2108	7.16646	1.90629	1061.34	276.696	1503.25	494.801	31.8591	10.0071	1.05657	0.35164	0.158928	0.112246		1.68528	2.11935	15.0418	1.25756
126	Area 10	17.883	150	170	Not on Fe	0.318003	338.672	79.667	9.44044	7.20135	976.839	267.02	1514.48	691.789	63.7871	60.3576	1.37166	0.431844	0.144731	0.0714441		2.78749	4.21181	10.5516	1.51097
127	Area 10	17.883	150	171	Not on Fe	0.692123	684.465	96.2771	9.34603	1.83381	2040.78	683.003	1355.8	520.657	23.022	8.96707	0.943066	0.266606	0.172291	0.0749981		1.36545	1.69804	18.2692	1.24358
128	Area 10	17.883	150	172	Not on Fe	0.318003	738.302	109.874	14.3745	2.60252	1938.27	384.351	1503.25	411.747	43.5938	12.1885	1.1414	0.407604	0.240123	0.150261		1.94696	2.89997	21.0375	1.48948
129	Area 10	17.883	150	173	Not on Fe	0.486357	742.636	127.289	17.722	3.41803	1983.28	553.07	1658.14	419.075	60.4463	15.9447	1.41733	0.525029	0.348418	0.147785		2.38637	3.64543	24.5827	1.52761
130	Area 10	17.883	150	174	Not on Fe	0.224472	650.468	122.124	14.6461	2.38218	1920.06	1052.44	1427.8	314.97	43.8125	9.13865	0.768886	0.225101	0.270275	0.148587		2.25163	3.06853	35.1515	1.36281
131	Area 10	17.883	150	175	Not on Fe	0.392827	648.309	123.518	15.5082	3.66076	1557.18	522.293	1528.5	682.619	53.7142	24.8899	0.801505	0.361244	0.10385	0.0691357		2.3921	3.51417	12.9568	1.46907
132	Area 10	17.883	150	176	Not on Fe	0.430239	519.587	84.5767	8.72093	1.66571	1531.2	415.712	1064.18	369.265	21.4777	6.93188	0.746397	0.312532	0.065644	0.0708373		1.67843	2.01825	8.79479	1.20246
133	Area 10	17.883	150	177	Not on Fe	0.392827	394.852	79.8471	7.98842	2.06214	1411.98	395.046	762.034	245.736	19.2415	6.14468	0.977251	0.397622	0.13314	0.0739235		2.02314	2.52501	13.624	1.24806
134	Area 10	17.883	150	178	Not on Fe	0.729535	531.653	84.753	10.3006	2.49554	1584.36	424.22	1370.8	355.351	38.4665	10.6041	1.23882	0.843728	0.233713	0.143928		1.93746	2.80614	18.8657	1.44836
135	Area 10	17.883	150	179	Not on Fe	0.598593	477.344	117.971	5.79635	1.45899	3673.23	491.731	539.059	184.763	7.33937	2.23757	1.73174	0.45083	0.230666	0.138983		1.21429	1.36151	13.3199	1.12124
136	Area 10	17.883	150	180	Not on Fe	0.598593	382.4	61.128	7.39703	1.5037	1533.06	662.337	639.509	231.811	15.5804	5.62922	0.80034	0.440178	0.0856259	0.0680941		1.93437	2.43631	10.6987	1.25949
137	Area 10	17.883	150	181	Not on Fe	0.374121	548.629	136.831	11.3599	3.33463	1401.99	278.805	1659.71	844.746	49.986	25.0166	1.80339	0.903649	0.218084	0.121568		2.0706	3.01172	12.093	1.45451
138	Area 10	17.883	150	182	Not on Fe	0.374121	423.726	91.6535	8.98898	2.33206	941.018	391.64	1475.78	551.072	45.0679	17.5806	1.1072	0.674599	0.156573	0.134058		2.12141	3.05384	14.1414	1.43953
139	Area 10	17.883	150	183	Not on Fe	0.336709	610.278	86.4857	12.5724	2.3501	1344.89	335.521	2164.92	627.089	60.1533	18.9161	0.574723	0.240176	0.146011	0.066825		2.06012	2.77855	25.4054	1.34873
140	Area 10	17.883	150	184	Not on Fe	0.261884	579.201	89.9876	12.1504	3.06755	1204.09	276.752	2237.63	394.419	63.8834	18.2643	0.778871	0.28128	0.219682	0.12688		2.09779	2.85495	28.2051	1.36094
141	Area 10	17.883	150	185	Not on Fe	0.318003	531.832	97.2592	15.756	3.47084	1068.4	299.64	1720.46	627.93	75.0334	27.3008	0.509849	0.18639	0.0921018	0.0882855		2.96259	4.36125	18.0645	1.47211
142	Area 10	17.883	150	186	Not on Fe	0.505063	480.677	104.028	6.19251	1.60672	1173.91	282.566	1514.89	516.257	22.9123	8.49482	0.650317	0.274887	0.13462	0.0907771		1.28829	1.51247	20.7006	1.17401
143	Area 10	17.883	150	187	Not on Fe	0.336709	517.651	83.2421	8.87248	1.95871	1195.11	406.152	1555.12	469.806	32.8244	10.5517	0.577829	0.245624	0.118051	0.0876612		1.71399	2.11074	20.4301	1.23148
144	Area 10	17.883	150	188	Not on Fe	0.355415	347.51	58.2607	3.98202	0.805738	1991.66	438.9	556.75	196.25	7.21355	2.42953	0.800524	0.6957	0.20896	0.160173		1.14587	1.29565	26.1029	1.13071
145	Area 10	17.883	150	189	Not on Fe	0.542475	427.535	100.393	9.91501	2.89752	1273.21	396.106	1485.93	686.48	52.8627	26.9807	1.50788	1.24712	0.258384	0.165352		2.31911	3.55756	17.1355	1.53402
146	Area 10	17.883	150	190	Not on Fe	0.318003	483.038	85.4418	8.85822	1.91314	1523.79	439.179	1618.46	463.668	40.1564	11.3529	1.54928	0.861489	0.309199	0.173617		1.83386	2.48115	19.9575	1.35297
147	Area 10	17.883	150	191	Not on Fe	0.318003	416.958	66.4403	7.64774	1.65251	891.566	274.336	1217.78	344.121	30.1601	9.19002	0.960491	0.292731	0.134863	0.106574		1.83417	2.47664	14.0411	1.35028
148	Area 10	17.883	150	192	Not on Fe	0.261884	538.787	86.2668	6.77418	1.28956	1005.37	290.135	1891.21	333.955	26.4896	5.28538	0.782866	0.28259	0.155774	0.107849		1.2573	1.40067	19.898	1.11403
149	Area 10	17.883	150	193	Not on Fe	0.28059	461.76	76.0489	5.66646	0.939911	1066.29	250.052	1330.69	520.115	16.9994	7.11029	1.3085	0.635399	0.0633748	0.0728072		1.22714	1.27749	4.8433	1.04103
150	Area 10	17.883	150	194	Not on Fe	0.467651	519.369	99.6466	6.16451	1.30756	1464.07	404.399	1630.5	562.978	20.8086	7.59065	1.70888	1.65317	0.201308	0.129139		1.18692	1.27621	11.7801	1.07522
151	Area 10	17.883	150	195	Not on Fe	0.579887	585.818	101.426	8.63678	1.56812	1410	334.342	1661.92	638.494	28.9011	11.3873	0.793689	0.368222	0.174972	0.11345		1.47431	1.73901	22.0455	1.17954
152	Area 10	17.883	150	196	Not on Fe	0.205766	429.041	78.6241	6.11042	1.23253	1004.59	274.071	1766.86	463.37	29.4896	8.9109	1.65724	1.69745	0.177924	0.105562		1.4242	1.66905	10.7362	1.17191
153	Area 10	17.883	150	197	Not on Fe	0.318003	415.494	58.2457	4.72351	0.871044	1380.08	317.503	1764.06	326.126	23.486	4.11413	3.38803	1.85516	0.259859	0.159321		1.13684	1.33136	7.6699	1.1711
154	Area 10	17.883	150	198	Not on Fe	0.374121	439.35	57.5594	5.52759	0.852365	2252.88	576.33	2090.76	464.939	29.5364	5.43009	5.85192	2.04691	0.492087	0.2017		1.25813	1.41271	8.40898	1.12287
155	Area 10	17.883	150	199	Not on Fe	0.318003	443.181	73.3493	6.0557	0.960596	1474.79	288.317	2060.54	426.242	32.2126	5.6619	2.74332	1.47451	0.365118	0.164365		1.36642	1.56331	13.3094	1.1441
156	Area 10	17.883	150	200	Not on Fe	0.355415	436.801	102.972	5.62133	1.56766	2448.69	375.861	749.332	297.933	10.1125	3.95377	1.04186	0.389747	0.314912	0.110605		1.28693	1.34954	30.226	1.04865
157	Area 10	17.883	150	201	Not on Fe	0.392827	536.162	53.3304	6.6943	0.962739	2203.77	419.453	1181.2	223.138	16.2618	3.25459	1.83467	0.921496	0.351491	0.159288		1.24856	1.37672	19.1582	1.10265
158	Area 10	17.883	150	202	Not on Fe	0.243178	522.718	56.0064	8.52119	1.45417	1126.4	281.169	1864.32	287.335	36.6226	6.73181	0.701138	0.236821	0.124742	0.0858857		1.63017	1.96439	17.7914	1.20502
159	Area 10	17.883	150	203	Not on Fe	0.617299	474.184	55.7352	10.6297	1.54527	1114.35	314.005	1368.25	345.05	39.7906	9.19432	0.710002	0.263207	0.122005	0.098311		2.24168	2.90814	17.1838	1.29731
160	Area 10	17.883	150	204	Not on Fe	0.430239	561.035	86.1371	8.04504	1.37628	1709.15	361.352	1428.86	441.614	24.14	7.3986	1.49036	1.83997	0.136151	0.0787682		1.43396	1.68945	9.1354	1.17817
161	Area 10	17.883	150	205	Not on Fe	0.336709	447.821	67.488	5.70684	0.831289	2125.72	395.936	912.309	273.756	12.6563	4.08553	2.86119	2.49276	0.19261	0.101893		1.27436	1.38729	6.73181	1.08862
162	Area 10	17.883	150	206	Not on Fe	0.561181	480.061	93.0198	6.29834	1.35664	1447.61	289.123	1172.38	394.492	17.4784	5.34527	0.575965	0.111015	0.115566	0.0939537		1.31199	1.49085	20.0647	1.13633
163	Area 10	17.883	150	207	Not on Fe	0.355415	471.22	118.267	5.68608	1.36096	1715.16	559.528	1104.21	554.525	14.5124	6.66006	0.509157	0.16345	0.147155	0.0773277		1.20667	1.31428	28.9017	1.08918
164	Area 10	17.883	150	208	Not on Fe	0.355415	518.466	93.2831	9.69164	1.95779	1184.84	175.876	1487.12	467.065	34.5668	9.42347	0.76815	0.389137	0.114781	0.0631378		1.86929	2.3244	14.9425	1.24347
165	Area 10	17.883	150	209	Not on Fe	0.205766	447.799	81.848	6.55269	1.37037	1414.18	339.438	1306.34	573.4	22.637	7.42678	1.20988	0.587694	0.137256	0.091419		1.46331	1.73285	11.3445	1.1842
166	Area 10	17.883	150	210	Not on Fe	0.392827	426.782	57.1389	6.75288	1.21923	963.244	163.577	961.718	193.452	18.7888	3.86278	0.306223	0.173816	0.0532562	0.0572349		1.58228	1.95367	17.3913	1.23472
167	Area 10	17.883	150	211	Not on Fe	0.617299	590.589	118.93	9.47064	2.61984	1526.28	389.229	1570.22	643.333	32.6685	13.8468	0.642221	0.212989	0.188091	0.110801		1.60359	2.08051	29.2876	1.2974
168	Area 10	17.883	150	212	Not on Fe	0.318003	604.816	68.1151	9.4207	1.63056	1674.32	530.672	1497.15	380.455	27.0977	8.29792	0.766419	0.304851	0.0986805	0.0873693		1.55761	1.80995	12.8755	1.162
169	Area 10	17.883	150	213	Not on Fe	0.374121	685.726	112.108	8.39623	1.65369	1635.63	267.799	1684.56	513.957	22.9296	6.84837	0.735335	0.300463	0.128614	0.0771857		1.22443	1.36116	17.4905	1.11167
170	Area 10	17.883	150	214	Not on Fe	0.467651	675.121	77.4466	15.409	2.51019	1751.18	557.344	1640.49	476.688	52.4945	15.5862	0.534585	0.202958	0.109601	0.06749		2.28241	3.19993	20.5021	1.40199
171	Area 10	17.883	150	215	Not on Fe	0.299297	598.169	81.0728	14.2244	2.30124	1394.15	255.524	1473.41	275.311	50.1453	11.6779	0.604624	0.228488	0.104848	0.0813552		2.37799	3.40335	17.341	1.43119
172	Area 10	17.883	150	216	Not on Fe	0.486357	590.461	112.132	16.8166	4.69785	1482.8	318.113	1495.58	427.448	60.799	18.7699	0.729097	0.342699	0.184963	0.0972016		2.84804	4.06525	25.3687	1.42739
173	Area 10	17.883	150	217	Not on Fe	0.467651	687.477	111.175	10.1057	1.96703	1647.31	372.227	1828.3	582.532	32.8133	9.77771	0.865626	0.400683	0.196835	0.128248		1.46997	1.79474	22.739	1.22094
174	Area 10	17.883	150	218	Not on Fe	0.523769	627.964	134.604	14.2813	3.88401	1547.81	260.707	1442.5	352.471	43.1435	11.4413	0.335514	0.131802	0.111838	0.0729888		2.27422	2.99088	33.3333	1.31512
175	Area 10	17.883	150	219	Not on Fe	0.467651	628.825	87.6999	7.47525	1.25514	1635.79	714.57	1735.67	521.474	21.8889	6.62215	0.588268	0.442114	0.216966	0.130464		1.18877	1.26112	36.8821	1.06087
176	Area 10	17.883	150	220	Not on Fe	0.692123	531.35	94.0334	10.0035	2.71365	1729.5	565.483	1259.68	516.076	33.8204	14.6235	2.54356	3.29718	0.172291	0.129394		1.88265	2.68484	6.77362	1.4261
177	Area 10	17.883	150	221	Not on Fe	0.448945	515.79	66.48	7.41159	1.34226	1347.99	512.214	1175.65	348.514	21.156	6.27389	3.02428	2.26136	0.181737	0.0777813		1.43694	1.79951	6.00924	1.25232
178	Area 10	17.883	150	222	Not on Fe	0.486357	640.421	107.93	13.9088	3.72649	1668.6	501.398	1754.89	663.752	55.1297	22.2541	2.01093	0.96809	0.301102	0.198226		2.17182	3.14149	14.9733	1.44648
179	Area 10	17.883	150	223	Not on Fe	0.467651	655.558	68.5509	7.60945	1.05482	1748.87	523.577	1603.72	398.226	19.7618	4.93544	1.26153	0.715763	0.230386	0.152561		1.16076	1.23225	18.2624	1.06159
180	Area 10	17.883	150	224	Not on Fe	0.467651	561.954	106.14	6.92948	1.41906	3631.43	389.76	650.496	207.401	8.48626	2.50084	2.15847	4.01171	0.214729	0.128816		1.2331	1.30458	9.94819	1.05797
181	Area 10	17.883	150	225	Not on Fe	0.392827	549.324	134.169	10.2465	3.3333	1466.2	319.9	1142.17	585.501	27.5015	14.7425	0.410072	0.176241	0.0985239	0.0934111		1.86529	2.40782	24.026	1.29086
182	Area 10	17.883	150	226	Not on Fe	0.392827	381.146	98.4497	5.04868	1.38304	3118.5	312.741	371.124	141.113	5.52799	1.8522	0.298235	0.119061	0.109175	0.0838341		1.32461	1.48953	36.6071	1.12451
183	Area 10	17.883	150	227	Not on Fe	0.448945	748.422	97.1486	13.4345	2.42763	1631.64	337.892	1755.31	562.576	41.7924	14.0154	1.64495	0.686236	0.207366	0.112419		1.79505	2.38091	12.6062	1.32638
184	Area 10	17.883	150	228	Not on Fe	0.523769	643.508	107.811	7.8706	1.36775	4895.19	580.018	618.815	151.452	8.04834	1.84385	0.828799	0.539167	0.297569	0.14602		1.22308	1.3006	35.9036	1.06339
185	Area 10	17.883	150	229	Not on Fe	0.692123	765.965	105.32	63.7129	21.5479	3093.57	894.275	1115.54	335.648	172.895	62.7204	0.745083	0.297375	0.18287	0.134185		8.31799	15.4989	24.5436	1.86329
186	Area 10	17.883	150	230	Not on Fe	0.392827	722.279	149.271	21.1107	6.55402	3800.76	1028.56	1015.22	429.13	40.5812	19.1003	1.26217	0.562138	0.306223	0.183444		2.9228	3.99729	24.2616	1.36763
187	Area 10	17.883	150	231	Not on Fe	0.430239	881.974	109.302	13.5445	4.05771	3808.82	735.425	1247.11	334.471	25.1125	10.0548	1.18159	0.403697	0.340376	0.131589		1.53571	2.01365	28.8066	1.31122
188	Area 10	17.883	150	232	Not on Fe	0.523769	808.079	87.197	11.721	1.61046	1510.56	326.478	1790.43	460.211	31.5762	9.3528	1.19227	1.08003	0.201708	0.126731		1.45048	1.76362	16.9179	1.21589
189	Area 10	17.883	150	233	Not on Fe	0.505063	723.614	109.952	10.4175	1.69084	1186.91	565.652	1714.52	407.244	28.2039	6.73938	0.708307	0.43064	0.180183	0.117433		1.43965	1.645	25.4386	1.14264
190	Area 10	17.883	150	234	Not on Fe	0.261884	790.335	116.596	11.048	1.96688	1681.6	391.68	1757.09	240.048	29.7769	4.77453	1.47386	0.63818	0.263618	0.106164		1.39789	1.69467	17.8862	1.21231
191	Area 10	17.883	150	235	Not on Fe	0.355415	820.773	174.093	9.5798	2.14405	2625.36	795.558	1649.78	734.957	20.6429	8.92749	0.759321	0.308719	0.291367	0.184126		1.16717	1.25125	38.3721	1.07204
192	Area 10	17.883	150	236	Not on Fe	0.299297	869.502	75.065	18.3309	2.33035	1598.49	339.869	1939.21	534.366	55.7792	16.5578	0.772381	0.328747	0.199211	0.0957043		2.10821	2.87639	25.7919	1.36437
193	Area 10	17.883	150	237	Not on Fe	0.505063	762.366	165.198	10.4154	2.32464	2156.55	1047.71	2110.14	329.538	36.5814	13.6649	3.6368	2.91994	0.54055	0.259054		1.3662	1.7336	14.8633	1.26893
194	Area 10	17.883	150	238	Not on Fe	0.505063	534.587	109.064	8.94496	1.54715	1005.05	541.644	1342.59	418.568	29.9063	11.7498	1.25507	0.775353	0.184326	0.103824		1.67325	2.22752	14.6865	1.33125
195	Area 10	17.883	150	239	Not on Fe	0.299297	860.967	155.705	11.6486	2.28094	2152.88	355.902	1649.51	660.166	28.0049	11.339	1.33507	0.288674	0.26212	0.0951581		1.35297	1.69777	19.6335	1.25485
196	Area 10	17.883	150	240	Not on Fe	0.28059	851.557	170.67	11.4895	1.93049	4912.36	423.374	1070.35	345.513	16.5296	3.51495	2.33369	0.751857	0.753042	0.268067		1.34923	1.54432	32.2684	1.14459
197	Area 10	17.883	150	241	Not on Fe	0.261884	889	100.236	89.6301	13.5953	1510.37	593.063	1853.04	313.147	306.536	64.3215	0.627091	0.237425	0.15178	0.106164		10.0821	16.5423	24.2038	1.64076
198	Area 10	17.883	150	242	Not on Fe	0.18706	1039.83	129.36	71.7496	36.5026	3383.92	846.327	1650.13	307.188	182.682	98.2111	0.961806	0.475074	0.318738	0.118035		6.90013	11.0707	33.1395	1.60443
199	Area 10	17.883	150	243	Not on Fe	0.336709	872.83	79.4642	84.301	17.7907	2653.41	731.514	1354.54	342.013	220.392	66.7309	0.689667	0.2726	0.236102	0.106022		9.65835	16.2707	34.2342	1.68462
200	Area 10	17.883	150	244	Not on Fe	0.598593	852.67	123.979	86.7758	15.7323	2213	631.638	1435.44	424.189	236.955	70.2821	0.590644	0.212548	0.181737	0.0931381		10.1769	16.5075	30.7692	1.62205
201	Area 10	17.883	150	245	Not on Fe	0.505063	950.21	131.94	28.9018	15.0942	2042.75	775.191	2187.38	454.795	86.9292	43.6426	2.97406	6.09696	0.271311	0.18527		3.04162	3.97413	9.12256	1.30658
202	Area 10	17.883	150	246	Not on Fe	0.430239	784.166	181.628	13.6491	2.74723	2190.18	793.739	1209.7	520.681	26.6028	12.2105	1.28371	0.607313	0.189638	0.116493		1.74059	2.19913	14.7727	1.26344
203	Area 10	17.883	150	247	Not on Fe	0.28059	873.246	102.057	20.7646	3.33903	1801.99	597.173	1914.77	358.705	62.1185	12.7012	1.04755	0.299248	0.227404	0.145614		2.37786	3.24418	21.7082	1.36432
204	Area 10	17.883	150	248	Not on Fe	0.28059	671.524	58.0786	15.62	1.29732	740.524	260.733	1836.79	128.791	56.4446	5.31805	0.77541	0.257875	0.12675	0.0746252		2.32606	3.073	16.3462	1.32112
205	Area 10	17.883	150	249	Not on Fe	0.392827	840.995	135.965	14.3525	3.15263	2562.14	528.202	1483.53	429.725	32.0203	9.10119	1.97847	1.05411	0.412735	0.187538		1.70661	2.15838	20.8614	1.26471
206	Area 10	17.883	150	250	Not on Fe	0.336709	917.602	157.455	18.5558	4.05948	2229.12	223.467	1748.65	508.21	47.4535	14.1156	1.73659	0.392358	0.351047	0.229204		2.0222	2.71372	20.2147	1.34196
207	Area 10	17.883	150	251	Not on Fe	0.374121	838.502	100.823	12.4755	2.56515	1725.09	425.774	1601.13	466.703	28.6836	11.5867	1.53218	0.886276	0.226472	0.106525		1.48783	1.79146	14.781	1.20407
208	Area 10	17.883	150	252	Not on Fe	0.261884	699.371	127.218	8.27601	1.51021	1879.03	700.251	1461.55	290.963	17.7143	3.75207	6.04724	4.07503	0.367468	0.168064		1.18335	1.21202	6.07662	1.02423
209	Area 10	17.883	150	253	Not on Fe	0.430239	699.969	185.72	8.19091	2.38683	5136.1	838.518	632.901	371.171	7.92834	4.68589	0.970073	0.235204	0.25042	0.138899		1.17018	1.2527	25.8145	1.07052
210	Area 10	17.883	150	254	Not on Fe	0.411533	255.639	75.15	15.0727	7.143	932.068	152.71	415.969	211.371	39.4763	22.2918	0.409225	0.173762	0.0533772	0.0609571		5.8961	9.4902	13.0435	1.60957
211	Area 11	17.883	150	1	Not on Fe	0.355415	442.864	80.2114	7.49314	1.54316	1025.25	260.737	1415.73	521.433	33.0393	12.6306	0.547417	0.299733	0.37966	0.158797		1.69198	2.33373	69.3548	1.37929
212	Area 11	17.883	150	2	Not on Fe	0.392827	452.85	87.0915	5.1552	1.23131	1329.54	504.379	1174.29	385.795	14.1795	4.31999	0.383444	0.193939	0.332851	0.199652		1.13839	1.2075	86.8056	1.06071
213	Area 11	17.883	150	3	Not on Fe	0.598593	422.365	70.5422	7.03181	1.41065	1202.25	466.105	1407.15	448.601	31.3688	11.5193	1.6234	1.38208	0.685007	0.371468		1.66487	2.22925	42.1959	1.33899
214	Area 11	17.883	150	4	Not on Fe	0.598593	437.382	73.2355	7.12967	1.28688	1376.6	582.715	1459.43	516.052	32.7982	11.7375	1.4836	1.16251	0.819562	0.482417		1.63008	2.24734	55.2415	1.37867
215	Area 11	17.883	150	5	Not on Fe	0.299297	455.457	101.418	6.93046	1.77859	1335.73	603.925	1522.52	402.585	28.3894	8.04256	3.5194	5.56572	0.54521	0.198493		1.52165	1.86463	15.4916	1.2254
216	Area 11	17.883	150	6	Not on Fe	0.336709	437.134	51.529	9.15207	1.63447	985.622	277.777	1378.91	383.186	43.5205	13.2347	0.580936	0.227054	0.307554	0.16303		2.09365	3.15615	52.9412	1.50749
217	Area 11	17.883	150	7	Not on Fe	0.411533	392.203	55.8564	5.31993	0.999906	967.541	295.039	1084.63	410.36	18.2753	7.26907	1.58098	0.61212	0.376182	0.179491		1.35642	1.68494	23.7942	1.24219
218	Area 11	17.883	150	8	Not on Fe	0.430239	406.103	68.4383	7.09928	1.7657	1094.53	270.035	1331.82	396.194	30.8648	9.92029	0.880116	0.39835	0.612677	0.319223		1.74815	2.31749	69.6133	1.32569
219	Area 11	17.883	150	9	Not on Fe	0.205766	399.526	30.9279	5.29705	0.533486	889.142	238.74	1378.08	294.63	21.7779	4.83564	0.554106	0.301605	0.31518	0.156718		1.32583	1.5803	56.8807	1.19193
220	Area 11	17.883	150	10	Not on Fe	0.318003	423.965	79.6109	8.56547	2.21448	1335.71	298.929	1042.76	271.676	26.6043	7.96955	0.782866	0.268906	0.726947	0.263769		2.02033	2.55132	92.8571	1.26283
221	Area 11	17.883	150	11	Not on Fe	0.467651	402.706	61.5032	9.02309	2.20277	1142.06	319.681	1198.71	328.061	37.8035	12.1062	0.863389	0.556171	0.539059	0.2715		2.24061	3.15369	62.4352	1.40751
222	Area 11	17.883	150	12	Not on Fe	0.336709	494.886	112.74	10.9104	3.1058	1244.34	427.68	1283.64	597.331	42.0045	20.2271	0.702094	0.504629	0.35726	0.190007		2.20463	3.27229	50.885	1.48428
223	Area 11	17.883	150	13	Not on Fe	0.299297	421.419	47.9405	5.34725	1.11275	1620.83	402.034	697.044	192.295	9.51322	3.07706	0.590644	0.25254	0.440362	0.263769		1.26887	1.36479	74.5562	1.0756
224	Area 11	17.883	150	14	Not on Fe	0.299297	353.537	30.1405	6.08119	0.819424	825.997	232.57	933.057	147.088	19.8477	3.79044	0.475311	0.194782	0.2761	0.121605		1.7201	2.12717	58.0882	1.23666
225	Area 11	17.883	150	15	Not on Fe	0.523769	443.569	54.8845	5.55994	0.941924	2184.69	556.573	1046.92	201.335	15.4316	2.93607	3.61676	3.031	1.41795	0.641597		1.25346	1.474	39.2049	1.17595
226	Area 11	17.883	150	16	Not on Fe	0.523769	433.979	77.9633	7.59499	1.69577	1094.67	444.288	1619.2	482.113	36.7168	13.0768	1.42593	0.91347	0.647062	0.430849		1.75008	2.26759	45.3782	1.2957
227	Area 11	17.883	150	17	Not on Fe	0.392827	420.204	70.8577	9.42634	1.99095	757.151	403.44	1490.18	535.997	48.8599	16.3606	0.583155	0.327769	0.292909	0.264601		2.24327	3.27879	50.2283	1.46161
228	Area 11	17.883	150	18	Not on Fe	0.243178	492.212	29.3306	6.03065	0.703204	958.722	489.197	1752.53	205.691	25.3313	6.13395	0.486065	0.172934	0.296801	0.143267		1.22521	1.44542	61.0619	1.17973
229	Area 11	17.883	150	19	Not on Fe	0.336709	456.504	55.5433	9.62428	1.47834	830.453	287.626	1743.37	308.397	51.5511	8.71044	0.630642	0.23397	0.459778	0.306014		2.10826	2.95697	72.9064	1.40257
230	Area 11	17.883	150	20	Not on Fe	0.430239	454.057	50.798	9.36521	1.60251	977.935	173.352	1354.88	282.939	38.4115	8.40812	0.534877	0.20979	0.350101	0.193134		2.06256	2.83506	65.4545	1.37453
231	Area 11	17.883	150	21	Not on Fe	0.299297	345.705	28.543	4.17994	0.672734	1859.16	172.234	435.029	56.6035	5.58491	0.847039	0.5522	0.173108	0.307554	0.106099		1.20911	1.2838	55.6962	1.06178
232	Area 11	17.883	150	22	Not on Fe	0.336709	325.806	42.0459	6.19147	1.14532	913.645	297.515	675.694	174.945	15.6666	4.06998	0.456672	0.152539	0.124264	0.12512		1.90036	2.3186	27.2109	1.22009
233	Area 11	17.883	150	23	Not on Fe	0.692123	426.58	96.3006	6.39441	1.70164	1322.37	335.891	1137.66	423.614	20.7338	7.98067	0.557678	0.203969	0.438284	0.22734		1.49899	1.8225	78.5908	1.21582
234	Area 11	17.883	150	24	Not on Fe	0.261884	445.131	61.5113	10.1253	2.22895	980.256	282.441	1437.66	480.893	44.7671	15.4349	0.507265	0.185416	0.295572	0.13238		2.27469	3.11388	58.2677	1.36893
235	Area 11	17.883	150	25	Not on Fe	0.299297	437.737	38.0282	10.4359	1.61203	807.376	177.885	1548.7	328.089	51.1239	11.7736	0.768886	0.355133	0.356483	0.157998		2.38405	3.30109	46.3636	1.38466
236	Area 11	17.883	150	26	Not on Fe	0.355415	386.512	60.0427	7.22826	1.4385	844.056	356.781	1042.88	373.407	27.7005	9.8115	0.809354	0.394249	0.347286	0.156594		1.87013	2.65615	42.9091	1.4203
237	Area 11	17.883	150	27	Not on Fe	0.355415	441.469	49.795	7.46665	1.24137	921.715	288.227	1292.94	288.151	31.815	7.85271	0.638654	0.238206	0.317855	0.180769		1.69132	2.46066	49.7696	1.45487
238	Area 11	17.883	150	28	Not on Fe	0.318003	431.254	58.2864	5.13468	0.763206	1764.09	501.32	707.112	203.59	9.91082	2.62384	0.835495	0.320908	0.687474	0.342298		1.19064	1.40159	82.2835	1.17717
239	Area 11	17.883	150	29	Not on Fe	0.205766	547.381	70.1147	9.34355	2.73791	1474.45	392.082	1571.44	431.201	39.2145	14.2012	1.3268	0.68764	0.655777	0.288502		1.70696	2.49545	49.4253	1.46193
240	Area 11	17.883	150	30	Not on Fe	0.392827	433.526	80.9461	7.91653	1.58967	779.175	250.274	1662.76	649.263	41.649	16.1751	0.591143	0.246025	0.426049	0.279302		1.82608	2.50481	72.0721	1.37169
241	Area 11	17.883	150	31	Not on Fe	0.355415	554.475	45.8956	6.8074	0.755962	1106.79	254.532	1940.3	263.177	30.2993	3.99999	0.782866	0.20923	0.509157	0.214068		1.22772	1.56157	65.0376	1.27193
242	Area 11	17.883	150	32	Not on Fe	0.28059	535.428	88.4152	6.61335	1.14589	1025.8	326.426	1593.22	322.694	23.5754	4.81691	0.618837	0.221132	0.428712	0.192165		1.23515	1.47973	69.2771	1.19802
243	Area 11	17.883	150	33	Not on Fe	0.523769	424.167	59.8203	9.19867	1.84049	1118.62	421.926	1371.59	561.972	43.8085	17.5042	1.14234	0.938599	0.423387	0.221296		2.16864	3.19399	37.0629	1.47281
244	Area 11	17.883	150	34	Not on Fe	0.430239	564.573	56.3193	8.59207	1.21037	1409.79	436.489	1955.06	434.498	35.6277	7.91793	0.884979	0.357123	0.709928	0.356239		1.52187	1.82234	80.2198	1.19743
245	Area 11	17.883	150	35	Not on Fe	0.224472	517.134	72.5316	6.05789	1.16185	1880.17	541.459	1616.41	572.548	22.0647	8.40479	2.84255	1.62539	1.07644	0.485225		1.17144	1.36505	37.8689	1.16528
246	Area 11	17.883	150	36	Not on Fe	0.374121	547.984	84.4494	7.02902	1.23437	1363.34	571.156	1427.73	377.438	19.3536	5.42443	1.13516	0.803429	0.503271	0.281063		1.28271	1.35554	44.335	1.05678
247	Area 11	17.883	150	37	Not on Fe	0.579887	587.306	55.3393	6.58401	0.720316	2024.64	369.306	1042.83	177.208	12.8866	2.34708	1.30237	0.855541	0.862235	0.288683		1.12105	1.23574	66.205	1.1023
248	Area 11	17.883	150	38	Not on Fe	0.598593	431.988	74.6306	8.51891	2.09815	1772.84	917.863	1296.24	407.407	37.8519	12.9408	3.0039	3.9435	0.987319	0.725156		1.97202	2.92013	32.8679	1.48078
249	Area 11	17.883	150	39	Not on Fe	0.486357	550.122	75.3387	8.10395	1.38317	1542.77	341.04	1654.27	540.874	30.9038	10.0347	1.41303	0.761083	0.806524	0.300997		1.47312	1.86812	57.0776	1.26814
250	Area 11	17.883	150	40	Not on Fe	0.505063	620.249	34.6211	7.90736	0.708219	1437.39	549.758	1708.42	288.9	23.8525	4.25186	0.555048	0.270822	0.503271	0.320105		1.27487	1.39618	90.6716	1.09515
251	Area 11	17.883	150	41	Not on Fe	0.673417	551.731	81.1031	6.47262	1.19436	2694.02	409.751	924.53	276.663	11.4075	3.44741	1.38089	0.416495	1.52845	0.390862		1.17315	1.23387	110.686	1.05176
252	Area 11	17.883	150	42	Not on Fe	0.411533	595.542	55.1071	6.92124	0.742036	2661.42	390.827	1008.57	169.522	12.902	1.92801	2.43756	1.89965	1.56319	0.488856		1.16218	1.27924	64.1293	1.10073
253	Area 11	17.883	150	43	Not on Fe	0.355415	533.588	71.854	6.24232	1.17699	2039.63	282.322	795.856	267.45	11.175	4.04688	0.877045	0.62798	0.824069	0.318428		1.16988	1.40414	93.9597	1.20025
254	Area 11	17.883	150	44	Not on Fe	0.392827	538.907	87.9955	6.673	1.04365	2587.13	477.776	869.663	269.308	11.6391	3.76523	2.14356	1.03402	1.49916	0.426093		1.23825	1.33835	69.9379	1.08084
255	Area 11	17.883	150	45	Not on Fe	0.617299	535.278	69.305	8.21501	1.68555	1548.57	452.39	1609.55	527.856	34.9324	12.1628	1.71485	1.57759	0.882842	0.346054		1.53472	2.17032	51.4822	1.41415
256	Area 11	17.883	150	46	Not on Fe	0.505063	572.944	77.2034	7.99434	1.39776	1605.32	499.446	1372.44	468.004	23.2354	8.62144	1.14323	0.590027	0.755942	0.518425		1.39531	1.693	66.1232	1.21335
257	Area 11	17.883	150	47	Not on Fe	0.972714	439.584	78.8124	6.74254	1.66142	2406.74	780.117	1344.22	559.197	26.4024	11.095	4.67461	2.9648	1.62595	0.585735		1.53384	1.96414	34.7826	1.28053
258	Area 11	17.883	150	48	Not on Fe	0.467651	551.272	89.7912	7.12631	1.47816	2464.12	550.304	820.785	327.161	11.649	4.56881	2.06006	1.59399	0.686685	0.207051		1.2927	1.41926	33.3333	1.0979
259	Area 11	17.883	150	49	Not on Fe	0.28059	507.353	62.3651	9.28255	1.61682	1059.41	345.735	1457.3	327.34	41.3987	10.6301	2.62446	1.34562	0.671028	0.292097		1.8296	2.84078	25.5682	1.55267
260	Area 11	17.883	150	50	Not on Fe	0.598593	605.477	96.4811	12.6901	3.32806	1786.36	448.649	1548.66	457.74	46.6207	15.0149	0.943633	0.464552	0.82131	0.397553		2.09589	3.01039	87.037	1.43633
261	Area 11	17.883	150	51	Not on Fe	0.748241	463.099	104.569	11.5151	3.34723	1336.71	457.015	1317.62	632.719	48.9081	23.9854	1.3798	2.32824	0.433372	0.229602		2.48654	3.71185	31.4083	1.49278
262	Area 11	17.883	150	52	Not on Fe	0.486357	344.295	61.2512	5.54028	2.30223	1472.86	429.022	603.57	180.258	10.4741	4.86881	0.690384	0.338462	0.425844	0.272608		1.60917	1.73535	61.6822	1.07842
263	Area 11	17.883	150	53	Not on Fe	0.486357	531.645	73.0447	10.0676	2.06331	1727.79	726.318	1255.88	405.578	30.6371	9.88394	0.587149	0.197703	0.524778	0.332171		1.89366	2.4395	89.3773	1.28824
264	Area 11	17.883	150	54	Not on Fe	0.205766	612.826	107.137	7.21863	1.31272	2901.82	486.303	1254.81	472.119	15.7793	5.48854	1.77924	0.601652	1.5454	0.540001		1.17792	1.2575	86.8571	1.06756
265	Area 11	17.883	150	55	Not on Fe	0.336709	671.783	115.226	13.9145	3.82406	2381.15	500.58	1173.12	276.989	29.7396	7.94499	0.792185	0.360488	0.913343	0.296516		2.07128	2.53509	115.294	1.22392
266	Area 11	17.883	150	56	Not on Fe	0.392827	644.903	98.8848	16.9887	3.64623	2043.37	593.047	1776.76	561.975	68.5407	22.2902	2.56428	2.06145	1.11305	0.570238		2.63431	3.85762	43.406	1.46438
267	Area 11	17.883	150	57	Not on Fe	0.318003	528.767	158.732	9.34176	3.26154	2176.78	897.463	1397.91	538.102	32.012	12.3707	7.49972	11.1662	0.697342	0.375177		1.76671	2.28998	9.29825	1.29619
268	Area 11	17.883	150	58	Not on Fe	0.617299	624.72	116.922	10.2162	2.52432	1994.99	665.339	1426.03	504.474	28.9169	10.4547	2.56041	2.31426	1.03874	0.704145		1.63533	2.02779	40.5692	1.23999
269	Area 11	17.883	150	59	Not on Fe	0.374121	666.61	76.4129	9.80819	1.30694	1858.62	726.432	1418.16	299.351	24.2744	5.98656	0.721355	0.192772	0.589945	0.298374		1.47135	1.71168	81.7829	1.16334
270	Area 11	17.883	150	60	Not on Fe	0.542475	566.878	86.0802	7.08821	1.15982	3270.86	463.632	768.932	229.706	10.5513	2.87849	1.29578	0.579601	1.35748	0.482169		1.2504	1.37221	104.762	1.09742
271	Area 11	17.883	150	61	Not on Fe	0.243178	610.721	103.511	7.72542	1.57632	2113.07	252.664	1651.03	445.52	22.3934	5.54236	2.13352	0.572929	1.63886	0.332694		1.26497	1.35633	76.8145	1.07223
272	Area 11	17.883	150	62	Not on Fe	0.636005	569.188	102.303	9.38123	2.39261	1778.71	903.174	1580.66	453.833	32.5695	10.3722	1.74665	1.70158	1.15456	0.975066		1.64818	2.0605	66.1017	1.25017
273	Area 11	17.883	150	63	Not on Fe	0.411533	593.448	71.3954	9.91799	1.95016	2047.03	433.82	1387.67	338.105	27.7511	6.60652	1.48185	0.60541	1.3751	0.463907		1.67125	1.99983	92.7959	1.19661
274	Area 11	17.883	150	64	Not on Fe	0.299297	484.031	31.7869	7.74478	0.692433	2555	910.401	1161.89	195.223	22.6402	4.37451	4.15548	3.47789	1.45739	0.739448		1.60006	1.94857	35.0715	1.21781
275	Area 11	17.883	150	65	Not on Fe	0.505063	582.665	72.9538	7.8183	1.20464	1620.77	511.787	1838.76	361.726	27.7441	5.16807	2.43765	2.38882	0.784937	0.363881		1.34182	1.50885	32.2005	1.12448
276	Area 11	17.883	150	66	Not on Fe	0.430239	571.995	102.057	6.94611	1.35018	1745.98	716.372	2019.63	273.314	27.2058	3.32812	2.09088	1.39418	1.20347	0.783568		1.21436	1.34707	57.5581	1.10928
277	Area 11	17.883	150	67	Not on Fe	0.318003	537.793	54.9083	6.5787	0.842954	1199.04	426.338	1704.46	361.399	22.7064	4.69247	0.921018	0.577794	0.578926	0.318137		1.22328	1.33218	62.8571	1.08902
278	Area 11	17.883	150	68	Not on Fe	0.430239	515.687	70.4297	6.34073	1.12847	1960.62	387.274	892.751	233.685	11.8645	3.23411	0.989523	0.383893	0.836353	0.422003		1.22957	1.32899	84.5209	1.08086
279	Area 11	17.883	150	69	Not on Fe	0.299297	638.595	135.463	8.10126	1.79985	2136	658.522	1012.65	379.328	13.8434	4.66508	0.954117	0.54921	0.464826	0.225272		1.26861	1.36705	48.7179	1.0776
280	Area 11	17.883	150	70	Not on Fe	0.411533	706.01	83.1812	20.9849	3.55733	1863.6	529.83	1495.54	477.666	63.4452	20.6327	1.34714	0.723335	0.615109	0.302367		2.97232	4.24229	45.6604	1.42727
281	Area 11	17.883	150	71	Not on Fe	0.355415	656.91	116.243	7.61675	1.22421	2939.01	607.911	900.743	354.347	11.4075	4.108	1.03303	0.56824	0.93885	0.37815		1.15948	1.26645	90.8832	1.09226
282	Area 11	17.883	150	72	Not on Fe	0.579887	705.192	141.546	8.72516	2.05538	2999.93	698.409	1004.15	450.033	13.2654	5.72276	0.937996	0.180743	0.885684	0.221379		1.23727	1.32106	94.4231	1.06772
283	Area 11	17.883	150	73	Not on Fe	0.336709	616.339	86.6598	14.0326	4.09172	1575.77	556.338	1398.69	591.436	51.7779	22.6808	3.62852	3.08715	0.692774	0.296603		2.27676	3.70188	19.0925	1.62594
284	Area 11	17.883	150	74	Not on Fe	0.430239	809.563	134.486	9.88064	1.86984	3054.78	601.504	1037.48	329.781	13.6442	4.67849	0.554327	0.200851	0.493546	0.219605		1.22049	1.31513	89.0351	1.07754
285	Area 11	17.883	150	75	Not on Fe	0.823065	708.758	86.799	11.288	1.87186	2498.93	671.97	1086.59	313.896	23.3144	7.45831	2.50619	1.92074	0.751093	0.386177		1.59265	2.14565	29.9696	1.34722
286	Area 11	17.883	150	76	Not on Fe	0.542475	821.369	90.2092	11.7835	1.66003	2246.11	527.414	1218.73	434.977	21.1412	7.95873	0.750086	0.350337	0.464706	0.227195		1.43461	1.7347	61.9537	1.20917
287	Area 11	17.883	150	77	Not on Fe	0.89789	802.652	109.396	12.3744	2.53719	2804.93	849.118	1121.67	389.496	21.3144	7.35223	0.888879	0.44545	0.710637	0.283249		1.54169	1.90025	79.9476	1.23258
288	Area 11	17.883	150	78	Not on Fe	0.261884	723.2	152.253	12.3142	2.39265	2340.84	537.386	1284.12	519.431	26.7333	8.31308	1.80538	0.511768	0.623097	0.30301		1.70273	2.08183	34.5133	1.22264
289	Area 11	17.883	150	79	Not on Fe	0.467651	770.917	92.3024	10.1594	1.59203	2084.91	643.512	1404.69	374.309	21.7324	6.17018	0.646423	0.216621	0.447352	0.154833		1.31783	1.54713	69.2042	1.174
290	Area 11	17.883	150	80	Not on Fe	0.561181	757.859	125.105	14.6843	3.70394	2521.38	787.644	1127.88	521.375	31.7918	15.8481	0.939439	0.465865	0.64866	0.409763		1.93761	2.81873	69.0476	1.45475
291	Area 11	17.883	150	81	Not on Fe	0.261884	698.752	91.3577	12.1224	2.50281	1832.92	557.633	1303.22	369.353	28.9461	8.9221	1.77742	0.722858	0.810825	0.401893		1.73487	2.22112	45.618	1.28028
292	Area 11	17.883	150	82	Not on Fe	0.448945	733.813	121.218	11.6102	3.1067	2514.24	887.057	1158.96	454.223	23.2903	10.9509	3.53921	2.72804	1.45156	0.752128		1.58217	2.00958	41.0138	1.27014
293	Area 11	17.883	150	83	Not on Fe	0.261884	824.813	89.5032	17.4547	2.95137	1922.31	329.516	1549.4	398.539	46.4846	12.9722	0.78686	0.275229	0.415398	0.19085		2.1162	3.00016	52.7919	1.41771
294	Area 11	17.883	150	84	Not on Fe	0.561181	902.614	105.176	10.4401	1.53704	4121.91	709.923	1155.11	254.814	14.2258	3.28891	1.94598	0.942066	1.45949	0.440147		1.15665	1.23156	75	1.06476
295	Area 11	17.883	150	85	Not on Fe	0.430239	826.825	99.0142	16.3113	2.66436	3042.57	1025.03	1330.58	326.026	32.8342	8.69993	4.30819	6.08711	0.758553	0.333741		1.97277	2.46765	17.6072	1.25086
296	Area 11	17.883	150	86	Not on Fe	0.318003	719.154	84.7705	12.1772	1.8214	2077.81	384.55	1198.7	321.184	25.9168	7.83934	2.27294	0.940483	0.855231	0.432589		1.69326	2.16208	37.6266	1.27687
297	Area 11	17.883	150	87	Not on Fe	0.243178	786.862	117.041	9.07178	1.54076	3250.47	784.55	1215.49	360.163	14.5045	3.9083	0.636616	0.243251	0.447352	0.144382		1.15291	1.19331	70.2703	1.03504
298	Area 11	17.883	150	88	Not on Fe	0.28059	871.829	89.2678	9.62925	1.14291	3491.1	325.623	1072.95	258.934	13.0291	3.22576	0.823873	0.22214	0.689667	0.286435		1.10449	1.21432	83.7104	1.09944
299	Area 11	17.883	150	89	Not on Fe	0.579887	759.758	63.9253	8.7432	1.04859	2074.74	699.156	1200.4	241.152	14.4523	2.97037	0.833373	0.330618	0.402256	0.229844		1.15079	1.20396	48.2684	1.04621
300	Area 11	17.883	150	90	Not on Fe	0.841771	915.647	152.441	13.3783	2.6363	2298.98	527.732	1879.39	447.633	31.6713	7.59422	2.5673	2.26445	1.29856	0.480425		1.46108	1.68519	50.5808	1.15339
301	Area 11	17.883	150	91	Not on Fe	0.841771	745.243	98.5165	15.8002	3.18405	2252.62	593.977	1119.76	390.037	32.0627	11.1069	1.15814	0.992078	0.508241	0.313804		2.12014	2.86335	43.8841	1.35055
302	Area 11	17.883	150	92	Not on Fe	0.168354	594.692	54.3879	9.73611	1.47827	1742.4	262.195	962.633	215.375	20.982	6.54603	0.71452	0.176339	0.217463	0.151716		1.63717	2.17965	30.4348	1.33135
303	Area 11	17.883	150	93	Not on Fe	0.411533	711.223	76.124	8.53781	1.20606	2212.36	487.094	1240.36	371.391	15.6599	4.45415	1.04467	0.364603	0.470228	0.228718		1.20044	1.26252	45.0122	1.05171
304	Area 11	17.883	150	94	Not on Fe	0.392827	601.938	116.427	11.6791	3.10259	1652.74	393.965	1109.17	477.535	29.243	12.8944	0.804168	0.458902	0.394096	0.231559		1.94024	2.63647	49.0066	1.35883
305	Area 11	17.883	150	95	Not on Fe	0.392827	668.455	107.512	13.33	3.41909	3884.52	795.505	667.201	257.053	15.857	6.24932	0.569841	0.190961	0.62576	0.231655		1.99415	2.37665	109.813	1.19181
306	Area 11	17.883	150	96	Not on Fe	0.411533	351.558	42.9369	18.6515	5.18119	2822.48	340.545	393.964	112.947	31.1596	12.5189	0.981124	0.287072	0.871828	0.256926		5.3054	7.90924	88.8601	1.49079
307	Area 11	17.883	150	97	Not on Fe	0.392827	578.743	80.8443	10.9069	2.19609	1557.05	287.144	1244.06	414.788	32.6034	11.9542	1.52845	0.672269	0.362142	0.147545		1.88458	2.62072	23.6934	1.39062
308	Area 11	17.883	150	98	Not on Fe	0.299297	531.73	69.6101	12.767	2.18048	1616.91	494.547	1196.83	319.603	41.74	11.9199	1.61466	1.01353	0.664038	0.290115		2.40103	3.48756	41.1255	1.45253
309	Area 11	17.883	150	99	Not on Fe	0.355415	526.977	69.0653	9.31198	1.95808	1527.8	274.489	1377.96	409.395	34.7904	10.718	3.11969	1.48972	0.800524	0.363857		1.76705	2.52479	25.6604	1.42881
310	Area 11	17.883	150	100	Not on Fe	0.28059	652.485	122.134	9.51741	2.35014	1628.96	286.433	1145.3	341.886	22.3564	6.80071	1.04382	0.297151	0.383977	0.16216		1.45864	1.95201	36.7857	1.33824
311	Area 11	17.883	150	101	Not on Fe	0.374121	630.419	68.7137	11.5025	1.81308	1672.05	411.132	1309.29	474.617	33.3864	12.5391	0.98697	0.388383	0.424984	0.204777		1.82458	2.54997	43.0595	1.39756
312	Area 11	17.883	150	102	Not on Fe	0.374121	698.878	71.3543	7.90974	0.939998	2178.39	686.685	1217.08	206.597	14.4299	2.78323	1.12118	0.91839	0.450148	0.204033		1.13178	1.18561	40.1496	1.04757
313	Area 11	17.883	150	104	Not on Fe	0.467651	596.557	94.1686	6.96974	1.38579	3577.06	372.422	619.218	181.178	7.75708	2.27009	0.941676	0.280377	0.776155	0.278343		1.16833	1.25272	82.4228	1.07224
314	Area 11	17.883	150	105	Not on Fe	0.318003	599.603	67.1454	10.1444	1.97655	1785.35	542.121	985.953	315.287	22.6307	8.40932	0.730236	0.332865	0.434194	0.179605		1.69185	2.29531	59.4595	1.35669
315	Area 11	17.883	150	106	Not on Fe	0.28059	557.971	71.4639	6.79975	0.846946	2816.33	715.738	655.355	232.652	8.40276	3.00349	0.75677	0.319743	0.659844	0.239306		1.21866	1.28217	87.1921	1.05212
316	Area 11	17.883	150	107	Not on Fe	0.579887	546.727	51.7171	18.7329	16.5806	1863.75	563.392	949.053	244.056	50.3848	50.7924	1.38354	1.26875	0.474409	0.238939		3.42636	5.30895	34.2894	1.54944
317	Area 11	17.883	150	108	Not on Fe	0.448945	541.731	65.5212	44.0968	8.95533	2108.67	842.504	877.154	197.142	138.248	33.2056	0.445022	0.185447	0.312214	0.168094		8.13997	15.761	70.1571	1.93624
318	Area 11	17.883	150	109	Not on Fe	0.28059	256.914	38.2134	6.31139	1.31003	734.041	175.101	411.795	126.751	14.3376	4.27394	0.603925	0.264994	0.141661	0.136755		2.45661	3.48174	23.4568	1.41729
319	Area 11	17.883	150	110	Not on Fe	0.299297	409.666	50.5443	4.8999	0.810053	1914.54	395.823	430.594	96.7208	5.45909	1.27021	0.943633	0.322768	0.325029	0.147551		1.19607	1.26781	34.4444	1.05997
320	Area 12	5.45452	90	1	not on Fe	0.370699	680.751	62.9656	8.34171	1.34382	3758.03	473.454	1181.21	428.761	15.2015	5.65856	7.95977	3.13911	1.39029	0.660829		1.22537	1.28694	17.4664	1.05025
321	Area 12	5.45452	90	2	not on Fe	0.185349	683.654	23.799	7.15004	0.613554	2344.63	751.77	1039.41	171.943	12.8334	2.19389	4.36947	1.38374	0.336113	0.180253		1.04586	1.23468	7.69231	1.18054
322	Area 12	5.45452	90	9	not on Fe	0.58694	649.554	68.0769	10.5369	2.09423	2955.67	689.153	1206.88	438.245	28.8028	11.2074	1.99738	0.948498	0.46316	0.45473		1.62218	2.38655	23.1884	1.4712
323	Area 12	5.45452	90	10	not on Fe	0.401591	718.078	109.147	8.61671	1.94599	2035.76	519.972	1746.27	293.426	24.2424	3.97259	7.62953	4.40673	0.126924	0.137696		1.19997	1.38824	1.66359	1.1569
324	Area 12	5.45452	90	11	not on Fe	0.58694	799.888	42.2328	10.1992	1.40584	4409.3	1084.11	1721.45	565.379	26.9984	9.80545	4.02371	2.40167	0.530705	0.339676		1.27508	1.56835	13.1894	1.23001
325	Area 12	5.45452	90	12	not on Fe	0.648723	862.152	95.6976	11.7509	2.60496	5437.14	559.216	1503.68	290.663	22.4366	5.12828	3.95478	2.48996	1.11747	0.405433		1.36297	1.49211	28.2561	1.09475
326	Area 12	5.45452	90	13	not on Fe	0.494265	884.703	130.107	12.0199	2.5745	3767.26	727.203	2231.94	940.044	36.8846	17.4518	3.99898	1.64009	0.492711	0.437545		1.35863	1.65258	12.3209	1.21636
327	Area 12	5.45452	90	14	not on Fe	0.556048	865.644	90.1145	11.3973	1.92206	5073.69	842.133	956.384	251.026	13.3121	3.67592	0.937042	0.490686	0.285187	0.237147		1.31663	1.39192	30.4348	1.05719
328	Area 12	5.45452	90	15	not on Fe	0.432482	833.674	105.753	15.4001	4.43689	2541.59	884.142	2103.09	439.127	53.8479	25.2281	2.05596	1.83218	0.340478	0.442447		1.84726	2.56041	16.5605	1.38606
329	Area 12	5.45452	90	16	not on Fe	0.710506	671.761	161.619	8.45729	2.35841	3457.3	963.529	2350	297.81	37.4401	5.83431	15.711	7.54398	0.733337	0.413658		1.25897	1.5932	4.66768	1.26547
330	Area 12	5.45452	90	17	not on Fe	1.35923	731.025	128.215	17.1334	7.82216	2106.72	959.08	2439.16	1057.38	112.434	97.6881	3.50419	1.76921	0.454169	0.376116		2.34375	4.60953	12.9608	1.96673
331	Area 12	5.45452	90	22	not on Fe	0.463374	500.808	68.3507	7.07671	1.69423	2027.75	582.438	660.981	302.42	11.1712	5.70549	0.733337	0.277175	0.110001	0.205559		1.41306	1.69009	15	1.19605
332	Area 12	5.45452	90	23	not on Fe	0.463374	675.208	75.0054	10.2545	1.90711	2319.73	782.792	1187.77	345.256	20.8268	6.06502	0.647781	0.458947	0.15889	0.18158		1.51872	1.75343	24.5283	1.15455
333	Area 12	5.45452	90	24	not on Fe	0.525157	113.624	60.6953	2.77158	1.90403	2585.22	797.28	282.594	94.813	8.89711	2.95128	14.8932	7.06389	0.409806	0.238418		2.43926	3.14837	2.75163	1.29071
334	Area 12	5.45452	90	25	not on Fe	0.278024	286.796	30.7088	8.2093	2.13169	936.166	252.31	272.842	51.7799	10.3686	2.97758	0.448151	0.356338	0.040741	0.0808428		2.86242	3.80021	9.09091	1.32762
335	Area 12	5.45452	90	26	not on Fe	0.679615	907.705	87.5894	10.9334	1.57968	4302.01	1325.06	1699.36	504.258	22.4835	6.667	4.69169	3.7813	0.475003	0.440653		1.20451	1.32305	10.1243	1.09842
336	Area 12	5.45452	90	27	not on Fe	0.339807	869.021	106.188	12.0334	1.99198	4904.73	1563.65	1990.98	709.933	30.0835	12.1932	7.30004	5.35187	0.883338	0.455158		1.38471	1.51099	12.1005	1.0912
337	Area 12	5.45452	90	28	not on Fe	0.834073	913.711	133.157	11.2106	2.76067	4232.04	1659.9	1978.88	582.458	26.4205	7.66898	4.73953	3.02136	0.740128	0.522228		1.22693	1.33512	15.616	1.08819
338	Area 12	5.45452	90	29	not on Fe	0.617832	1022.35	203.284	14.7126	3.21138	6917.72	1695.47	1500.32	478.657	24.1176	8.55428	7.56254	5.1488	1.33834	0.79825		1.43909	1.6075	17.697	1.11703
339	Area 12	5.45452	90	30	not on Fe	0.401591	817.389	111.167	9.37826	1.41585	3463.4	1531.37	1267.94	457.151	14.7091	5.80341	0.719235	0.526383	0.155129	0.22261		1.14734	1.16007	21.5686	1.0111
340	Area 12	5.45452	90	31	not on Fe	0.216241	737.764	100.752	9.16672	1.38819	3674.54	769.492	980.315	243.069	11.9429	2.98715	2.06906	1.23763	0.392859	0.268374		1.2425	1.21827	18.9873	0.980502
341	Area 12	5.45452	90	32	not on Fe	0.247133	434.296	57.4364	6.87504	2.06025	2061.96	370.877	518.057	198.021	8.29588	2.8884	1.85626	1.27183	0.183334	0.0979963		1.58303	1.60134	9.87654	1.01157
342	Area 12	5.45452	90	33	not on Fe	0.247133	1118.71	123.007	16.3626	2.99931	4270.36	488.923	1904.27	480.796	32.6793	6.73453	2.36043	0.911089	0.389585	0.206433		1.46264	1.71611	16.5049	1.1733
343	Area 12	5.45452	90	34	not on Fe	0.679615	916.938	102.9	10.8251	1.88285	4183.82	1205.09	1413.29	372.218	17.0751	4.10311	2.55001	1.97531	0.358335	0.389845		1.18057	1.20818	14.0523	1.02339
344	Area 12	5.45452	90	35	not on Fe	0.525157	1003.13	146.056	11.8736	2.52254	6973.34	1316.51	1053.4	430.238	12.7256	4.83759	2.0706	0.525648	0.485297	0.33644		1.18365	1.20805	23.4375	1.02061
345	Area 12	5.45452	90	36	not on Fe	0.432482	712.608	120.694	8.9441	1.87266	3238.37	645.191	770.515	290.525	10.6858	4.5025	1.08691	0.463046	0.157144	0.174032		1.25512	1.38684	14.4578	1.10494
346	Area 12	5.45452	90	37	not on Fe	0.185349	467.778	117.402	7.42504	2.60244	2189.35	361.308	584.684	272.099	9.99172	5.23547	1.37501	0.775658	0.122223	0.149692		1.5873	1.70891	8.88889	1.07661
347	Area 12	5.45452	90	38	not on Fe	0.339807	597.67	112.793	7.33337	1.61501	2922.42	1255.05	907.188	238.723	11.6667	2.71591	2.50001	1.65869	0.300002	0.275279		1.22699	1.28603	12	1.04812
348	Area 12	5.45452	90	39	not on Fe	0.710506	908.916	123.442	12.7218	2.5504	4038.99	1345.55	1668.18	555.417	27.9545	9.84463	4.28046	3.77816	0.701453	0.404894		1.39967	1.67575	16.3873	1.19725
349	Area 12	5.45452	90	40	not on Fe	0.494265	998.508	106.02	14.6782	2.26571	4432.68	1449.04	1920.24	636.955	34.8794	12.581	2.52085	0.731808	0.320835	0.280048		1.47001	1.8164	12.7273	1.23564
350	Area 12	5.45452	90	41	not on Fe	0.370699	814.6	138.33	11.1681	2.61323	4809.03	1236.89	1285.01	371.614	19.739	6.5271	8.57088	6.76064	0.366669	0.302767		1.37099	1.5361	4.27807	1.12043
351	Area 12	5.45452	90	42	not on Fe	0.154458	813.235	65.4205	9.60672	1.72276	3574.4	988.074	1211	252.697	17.0501	4.8851	1.72334	0.559095	0.293335	0.306777		1.1813	1.40794	17.0213	1.19186
352	Area 12	5.45452	90	43	not on Fe	0.185349	515.445	65.8329	6.50837	1.20917	2538.02	689.513	525.833	124.786	8.34171	1.81769	0.275002	0.192283	0.0305557	0.0748459		1.26267	1.58638	11.1111	1.25637
353	Area 12	5.45452	90	44	not on Fe	0.741398	1019.18	150.46	13.4904	2.91632	6747.54	2049	1129.37	572.946	18.3029	9.24682	1.07709	0.560041	0.175695	0.14785		1.32365	1.62063	16.3121	1.22436
354	Area 12	5.45452	90	45	not on Fe	0.772289	993.423	110.368	12.9654	1.96784	5877.78	1572.16	1278.72	505.639	17.7981	6.75605	2.57401	2.06301	0.410669	0.434106		1.30512	1.39187	15.9544	1.06646
355	Area 12	5.45452	90	46	not on Fe	0.556048	863.311	211.309	10.1954	3.00272	7099.63	1412.96	949.519	517.391	11.9269	6.34668	1.37501	0.689568	0.336113	0.282974		1.18097	1.2561	24.4444	1.06362
356	Area 12	5.45452	90	47	not on Fe	0.926747	890.058	115.489	12.1001	2.36945	5553.82	1603.39	1151.5	534.146	18.2907	8.4255	2.51168	1.39303	0.421669	0.246204		1.35947	1.58841	16.7883	1.16841
357	Area 12	5.45452	90	48	not on Fe	0.772289	743.01	121.694	10.1421	2.03515	3965.06	1700.23	913.284	245.332	13.7574	5.02736	10.4941	15.2333	0.388669	0.404168		1.365	1.50637	3.7037	1.10357
358	Area 12	5.45452	90	49	not on Fe	0.58694	1011.7	118.871	12.1966	2.14532	8222.23	1088.57	1414.39	480.259	19.3177	6.39607	12.1483	5.74702	1.50527	0.703655		1.20555	1.3658	12.3908	1.13292
359	Area 12	5.45452	90	50	not on Fe	0.710506	1111.44	290.78	14.9617	4.92302	8027.21	2066.79	1581.67	736.9	25.0052	12.0041	8.91164	4.61152	1.42682	0.699115		1.34615	1.58093	16.0107	1.17441
360	Area 12	5.45452	90	51	not on Fe	0.463374	1136.81	118.221	13.4445	2.91337	8962.67	781.186	1146.79	270.705	14.3123	3.41477	3.19002	0.939437	0.782227	0.369712		1.18266	1.24803	24.5211	1.05528
361	Area 12	5.45452	90	52	not on Fe	1.1121	1201.72	128.791	14.6311	2.18943	5702.11	1115.19	1715.91	590.392	22.2497	8.80661	3.27456	1.42358	0.636578	0.409916		1.21751	1.29667	19.4401	1.06501
362	Area 12	5.45452	90	53	not on Fe	0.494265	1052.44	142.942	13.7615	2.68902	7870.23	1015.85	1120.05	380.984	18.047	6.64469	2.06251	0.674445	0.584378	0.315554		1.30758	1.61127	28.3333	1.23225
363	Area 12	5.45452	90	54	not on Fe	0.648723	1191.33	166.972	14.0294	2.75833	6600.07	1767.88	1301.46	436.024	15.4961	5.4	1.78096	0.683871	0.349208	0.245317		1.17763	1.19067	19.6078	1.01107
364	Area 12	5.45452	90	55	not on Fe	0.556048	1104.37	91.156	14.6769	2.23343	5233.17	1157.42	1985.42	491.176	33.1631	8.83456	5.82596	4.26474	0.702782	0.607238		1.32899	1.67033	12.0629	1.25684
365	Area 12	5.45452	90	56	not on Fe	0.556048	1205.35	55.4802	14.8603	1.13447	5651.94	1239.72	1734.24	458.34	28.2335	7.94347	3.67687	1.66785	0.499077	0.319441		1.23286	1.628	13.5734	1.32051
366	Area 12	5.45452	90	57	not on Fe	0.525157	941.012	116.467	11.1618	2.62005	6228.42	1566.97	1612.27	690.276	22.507	9.03783	6.24415	2.51832	0.873534	0.548203		1.18615	1.39598	13.9896	1.1769
367	Area 12	5.45452	90	58	not on Fe	0.772289	1122.63	104.154	13.0021	1.56455	6854.45	1477.13	1295.09	441.632	16.2434	5.67868	4.62736	3.19053	0.638004	0.389343		1.15818	1.25423	13.7876	1.08293
368	Area 12	5.45452	90	59	not on Fe	0.525157	1075.46	129.882	19.1962	2.95814	4136.79	1080.73	1710.58	329.916	49.7699	10.4138	6.67553	4.26575	0.355884	0.357799		1.78493	2.90952	5.33118	1.63005
369	Area 12	5.45452	90	60	not on Fe	0.494265	1057.79	71.5329	13.4865	1.8235	5813.88	1414.38	1246.59	392.704	19.1928	6.62772	1.79897	0.656664	0.229168	0.14201		1.27497	1.53962	12.7389	1.20758
370	Area 12	5.45452	90	61	not on Fe	0.432482	1116.45	69.1321	14.012	1.55351	6126.13	1036.43	1326.14	410.999	18.5953	5.75669	1.6893	0.420401	0.275002	0.266648		1.25504	1.40222	16.2791	1.11727
371	Area 12	5.45452	90	62	not on Fe	1.1121	1019.36	100.904	12.4922	1.85477	5461.12	1890.09	1261.64	504.959	16.3931	7.03657	4.81762	3.80943	0.315742	0.282702		1.2255	1.29936	6.55391	1.06027
372	Area 12	5.45452	90	63	not on Fe	0.308916	1055.9	97.6517	13.0534	1.71939	7659.95	1121.34	953.247	331.075	11.0551	3.28987	1.54001	0.561428	0.238335	0.229473		1.23624	1.15973	15.4762	0.938108
373	Area 12	5.45452	90	64	not on Fe	0.617832	520.862	60.7754	7.70921	1.31328	3596.99	680.215	520.431	116.36	7.54421	1.50157	3.37335	1.36211	0.412502	0.271766		1.48009	1.44961	12.2283	0.979407
374	Area 12	5.45452	90	249	not on Fe	0.617832	714.28	60.2201	9.24922	0.920475	3365.56	1006.78	1220.01	539.676	19.7176	10.3411	2.17251	1.73954	0.220001	0.174434		1.2949	1.61619	10.1266	1.24812
375	Area 12	5.45452	90	250	not on Fe	0.370699	600.145	52.7787	7.53199	1.01764	2448.74	938.823	881.548	191.407	12.1306	3.87008	1.1764	0.62274	0.106945	0.165063		1.25503	1.37606	9.09091	1.09644
376	Area 12	5.45452	90	251	not on Fe	0.247133	550.393	61.7772	7.35629	1.69858	2135.55	1224.91	1040.28	303.595	18.8147	7.14496	1.55834	0.596088	0.137501	0.189769		1.33655	1.80861	8.82353	1.35319
377	Area 12	5.45452	90	252	not on Fe	0.216241	835.717	88.6541	11.3143	2.37325	4069.11	1143.77	1005.54	226.853	15.4263	4.15705	1.9643	0.956824	0.654766	0.44729		1.35385	1.53413	33.3333	1.13316
378	Area 12	5.45452	90	253	not on Fe	0.401591	766.366	118.154	10.2385	2.19089	4587.59	1098.14	1065.96	344.809	14.7514	5.13588	4.2449	2.91212	0.817953	0.433948		1.33598	1.38385	19.2691	1.03583
379	Area 12	5.45452	90	254	not on Fe	0.432482	758.782	125.232	10.6203	2.13011	2951.45	819.981	1427.64	538.201	24.2001	10.0976	1.30953	0.692939	0.327383	0.306596		1.39965	1.69512	25	1.2111
380	Area 12	5.45452	90	255	not on Fe	0.494265	699.203	37.6681	9.29276	1.57101	3424.38	644.204	1161.66	148.275	16.6147	2.35247	1.46667	0.730275	0.343752	0.162262		1.32905	1.43025	23.4375	1.07614
381	Area 12	5.45452	90	256	not on Fe	0.278024	553.67	50.1545	7.6593	1.82134	2114.07	399.49	916.183	304.01	15.5427	5.99056	0.957413	0.633617	0.101852	0.0966257		1.38337	1.69646	10.6383	1.22632
382	Area 12	5.45452	90	257	not on Fe	0.463374	695.289	65.876	9.64339	1.61441	2534.05	877.065	1476.22	387.404	23.9435	6.95077	1.46667	0.558665	0.146667	0.198427		1.38696	1.62194	10	1.16942
383	Area 12	5.45452	90	258	not on Fe	0.339807	685.104	99.0702	9.50005	2.05108	2217.95	725.639	1373.29	294.766	19.8668	5.0143	1.15001	0.485687	0.216668	0.17997		1.38666	1.44665	18.8406	1.04327
384	Area 12	5.45452	90	259	not on Fe	0.370699	466.494	60.2448	7.02782	1.61979	2917.12	365.22	810.75	232.409	13.3834	4.33073	2.10835	0.821757	0.290279	0.182639		1.50652	1.65074	13.7681	1.09573
385	Area 12	5.45452	90	260	not on Fe	0.494265	657.746	99.4029	9.06359	1.71195	3294.63	1162.3	1913.55	773.881	37.4804	16.0508	3.85002	3.34989	0.836463	0.438823		1.37798	1.95868	21.7262	1.42142
386	Area 12	5.45452	90	261	not on Fe	0.401591	691.015	136.768	9.88595	2.64457	3841.25	1063.19	1011.6	512.533	16.1757	8.97751	0.916672	0.403058	0.26795	0.206545		1.43064	1.59903	29.2308	1.1177
387	Area 12	5.45452	90	262	not on Fe	0.339807	705.721	95.1488	9.70005	1.46083	3256.28	1093.89	1357.26	668.238	22.5335	11.3509	1.33334	0.715196	0.183334	0.200833		1.37449	1.66022	13.75	1.20788
388	Area 12	5.45452	90	263	not on Fe	0.216241	722.73	74.1379	7.70004	1.48187	3948.37	955.526	796.326	206.767	10.1096	2.32246	0.890481	0.246619	0.130953	0.138588		1.06541	1.26953	14.7059	1.19159
389	Area 12	5.45452	90	264	not on Fe	0.370699	653.205	83.1633	8.64727	1.30537	2627.93	750.252	1741.25	832.95	27.5765	13.0942	2.23057	1.53355	0.504169	0.375927		1.32382	1.58372	22.6027	1.19633
390	Area 12	5.45452	90	265	not on Fe	0.617832	824.381	128.112	9.99172	1.94068	2801.63	642.816	1770.18	460.745	25.0801	6.66793	1.46667	1.09678	0.284168	0.23399		1.21203	1.41682	19.375	1.16896
391	Area 12	5.45452	90	266	not on Fe	0.432482	502.192	127.877	7.05837	2.20676	1702.55	844.674	1050.7	517.872	19.237	9.19473	2.7893	1.78646	0.261906	0.246119		1.40551	1.83087	9.38967	1.30264
392	Area 12	5.45452	90	267	not on Fe	0.370699	600.359	37.4715	6.79865	1.22226	3935.9	458.483	701.666	205.864	8.84588	3.01768	3.14724	1.94469	0.748615	0.29725		1.13243	1.2607	23.7864	1.11327
393	Area 12	5.45452	90	268	not on Fe	0.185349	632.473	67.4899	9.25838	1.4517	3324.59	289.248	942.98	188.973	15.4612	3.15775	2.26112	0.748459	0.702782	0.523922		1.46384	1.63961	31.0811	1.12008
394	Area 12	5.45452	90	269	not on Fe	0.339807	644.804	74.1498	9.33339	1.54362	3272.15	407.448	851.321	317.101	16.1001	6.86014	1.85001	1.69513	0.216668	0.346091		1.44748	1.89119	11.7117	1.30654
395	Area 12	5.45452	90	270	not on Fe	0.278024	444.932	112.007	6.23337	1.9767	1168.53	409.858	870.471	365.726	16.5408	7.5026	7.43523	4.24758	0.040741	0.0808428		1.40097	1.90022	0.547945	1.35636
396	Area 12	5.45452	90	271	not on Fe	0.216241	442.779	54.3008	6.25956	1.63098	1386.45	660.789	857.167	176.097	17.0763	4.56551	5.70956	4.00748	0.130953	0.138588		1.4137	1.99218	2.29358	1.40919
397	Area 12	5.45452	90	272	not on Fe	0.247133	743.627	78.742	9.09797	2.57963	3705.37	1009.55	964.11	293.248	11.6417	3.48404	1.03126	0.508614	0.229168	0.213578		1.22346	1.20751	22.2222	0.986966
398	Area 12	5.45452	90	273	not on Fe	0.494265	717.96	49.6683	16.6147	8.95024	2556.35	569.701	1442.15	346.02	49.2482	37.5318	1.31772	0.649803	0.343752	0.327103		2.31415	3.41491	26.087	1.47566
399	Area 12	5.45452	90	274	not on Fe	0.494265	721.936	89.4145	35.3262	9.13776	3526.86	1366.87	1166.8	400.395	118.526	45.9725	0.951047	0.336182	0.240626	0.16009		4.89326	10.1582	25.3012	2.07596
400	Area 12	5.45452	90	275	not on Fe	0.525157	737.09	84.3166	9.32848	1.53509	2594.99	921.157	1442.65	548.001	18.0315	7.16118	1.01373	0.944033	0.129412	0.155628		1.26558	1.24989	12.766	0.987599
401	Area 12	5.45452	90	276	not on Fe	0.494265	583.095	69.6677	8.44484	1.51399	2534.21	831.009	1432.86	320.947	23.8335	5.92787	2.57814	1.20401	0.378127	0.194815		1.44828	1.66335	14.6667	1.1485
402	Area 12	5.45452	90	277	not on Fe	0.463374	768.33	75.4415	10.3645	1.58146	3356.51	1101.85	1522.12	518.875	27.1946	9.61105	1.33223	0.501922	0.293335	0.28402		1.34897	1.78663	22.0183	1.32445
403	Area 12	5.45452	90	278	not on Fe	0.247133	808.229	43.4758	12.1459	1.36053	4391.02	999.993	1591.62	301.31	29.4022	7.08218	3.32294	1.46811	0.870838	0.424337		1.50278	1.84732	26.2069	1.22927
404	Area 12	5.45452	90	279	not on Fe	0.278024	777.195	102.597	11.8353	2.57666	4618.64	477.559	1207.32	254.878	21.6742	5.27925	3.01483	1.56402	0.998154	0.615681		1.52282	1.79524	33.1081	1.17889
405	Area 12	5.45452	90	280	not on Fe	0.463374	884.637	69.0348	12.2834	1.66161	2629.38	817.015	1950.02	342.266	31.6924	6.22329	1.13667	0.612771	0.220001	0.185935		1.38852	1.62524	19.3548	1.17048
406	Area 12	5.45452	90	281	not on Fe	0.494265	752.759	161.117	10.8167	2.89413	2865.62	795.051	1942.07	540.966	40.3106	11.9091	2.73856	1.87977	0.401044	0.361863		1.43694	2.07565	14.6444	1.44449
407	Area 12	5.45452	90	282	not on Fe	0.432482	766.652	66.9138	10.4632	1.46043	2909.39	746.853	1674.76	348.09	26.2561	6.35503	1.70239	1.51255	0.392859	0.36566		1.36479	1.56775	23.0769	1.14872
408	Area 12	5.45452	90	283	not on Fe	0.432482	754.054	95.1429	9.206	1.96956	2975.25	913.336	1576.61	532.56	20.1799	6.55738	1.02143	0.555682	0.248811	0.244991		1.22087	1.27995	24.359	1.0484
409	Area 12	5.45452	90	284	not on Fe	0.370699	738.944	45.909	9.50283	1.65248	2617.16	637.604	1627.75	316.747	29.4252	7.02371	1.39029	0.515346	0.229168	0.193471		1.286	1.80772	16.4835	1.40569
410	Area 12	5.45452	90	285	not on Fe	0.278024	660.656	38.3318	8.86116	1.67026	2068.97	438.939	1374.23	290.14	24.1187	6.25161	1.34445	0.793861	0.122223	0.204974		1.34127	1.75506	9.09091	1.30851
411	Area 12	5.45452	90	286	not on Fe	0.864964	672.339	113.427	8.98993	2.05094	2377.55	1249.34	1668.19	531.145	25.8829	9.20832	0.805362	0.418481	0.176787	0.169079		1.33711	1.55156	21.9512	1.16038
412	Area 12	5.45452	90	287	not on Fe	0.216241	778.385	129.559	10.1358	2.97829	4140.95	1069.57	1544.78	479.508	23.1001	7.46961	9.14053	8.73579	0.261906	0.207882		1.30215	1.49537	2.86533	1.14838
413	Area 12	5.45452	90	288	not on Fe	0.463374	1013.68	214.357	12.9923	2.72094	4763.22	1269.83	1896.5	927.403	26.1313	12.5504	0.965561	0.472352	0.31778	0.254287		1.2817	1.37787	32.9114	1.07504
414	Area 12	5.45452	90	289	not on Fe	0.370699	1227.59	120.16	22.9626	3.32596	4779.98	1107.74	1753.27	377.201	44.4739	10.4693	1.19167	0.265101	0.672226	0.285451		1.87054	2.53662	56.4103	1.35609
415	Area 12	5.45452	90	290	not on Fe	0.463374	1155.75	104.81	23.589	4.92263	3412.33	831.296	2267.72	374.999	62.1503	15.8271	1.41779	0.629266	0.452225	0.300983		2.04101	2.74065	31.8966	1.34279
416	Area 12	5.45452	90	291	not on Fe	0.247133	993.099	168.398	13.8876	3.34303	5830.79	1785.28	1647.35	481.916	27.271	7.55891	3.46044	1.12776	1.03126	0.338584		1.39841	1.65544	29.8013	1.18381
417	Area 12	5.45452	90	292	not on Fe	0.308916	1277.36	245.504	29.4435	10.1703	5682.21	2218.33	1945.98	837.737	62.957	26.4741	2.47501	0.734609	0.770004	0.479637		2.30502	3.23523	31.1111	1.40356
418	Area 12	5.45452	90	293	not on Fe	0.339807	992.839	197.579	21.8501	7.23501	6573.72	1556.94	1850.91	524.4	59.267	19.2421	12.4001	8.50058	1.13334	0.476798		2.20077	3.20205	9.13978	1.45496
419	Area 12	5.45452	90	294	not on Fe	0.185349	1121.36	74.6052	26.7974	3.89501	6396.78	531.197	1389.67	105.507	49.0725	3.59198	3.48335	1.81862	0.977783	0.444058		2.38971	3.53122	28.0702	1.47768
420	Area 12	5.45452	90	295	not on Fe	0.278024	819.729	75.8391	9.98154	2.02937	5940.83	1549.74	976.867	326.193	12.7112	3.95552	2.40372	1.12808	0.42778	0.317544		1.21766	1.30122	17.7966	1.06862
421	Area 12	5.45452	90	296	not on Fe	0.185349	683.501	41.2784	8.43338	0.602498	8582.61	379.404	680.201	148.105	10.6028	3.15509	15.7973	5.94231	1.22223	0.299384		1.23385	1.55878	7.73694	1.26335
422	Area 12	5.45452	90	297	not on Fe	0.339807	1055.22	147.101	17.1834	3.64286	7766.33	872.663	1133.41	293.457	22.7168	6.47482	3.66669	1.10306	1.43334	0.634126		1.62842	2.00429	39.0909	1.23082
423	Area 12	5.45452	90	298	not on Fe	0.432482	1116.64	195.463	13.9465	2.552	7002.98	1416.79	1089.74	353.217	14.9287	4.71198	2.93335	0.678394	0.746433	0.428236		1.24897	1.36993	25.4464	1.09684
424	Area 12	5.45452	90	299	not on Fe	0.339807	1025.31	95.5327	12.3167	1.83118	5884.98	874.634	961.372	200.741	13.4667	2.27566	2.50001	1.75518	0.383335	0.332584		1.20127	1.40078	15.3333	1.16608
425	Area 12	5.45452	90	300	not on Fe	0.648723	969.813	114.247	11.3842	1.78495	5303.57	1287.03	1759.81	691.632	24.0954	9.52679	3.83256	3.25897	0.776988	0.491612		1.17385	1.3692	20.2733	1.16642
426	Area 12	5.45452	90	301	not on Fe	0.216241	1018.53	141.083	11.7072	2.02341	4685.79	1003.13	1909.9	688.316	23.1263	8.41238	3.74526	1.83291	0.654766	0.207882		1.14943	1.21087	17.4825	1.05345
427	Area 12	5.45452	90	302	not on Fe	0.463374	1127.75	132.539	13.1145	2.32818	7235.5	1904.56	1513.61	598.095	19.6046	6.87529	5.80559	5.81064	0.660004	0.323536		1.16289	1.29522	11.3684	1.11379
428	Area 12	5.45452	90	303	not on Fe	0.710506	1078.56	87.7804	14.316	1.60105	4819.48	1589.13	1637.69	536.545	24.7183	8.17127	2.75799	1.21796	0.581887	0.412371		1.32733	1.50934	21.0983	1.13712
429	Area 12	5.45452	90	304	not on Fe	0.432482	890.219	153.902	10.4239	1.80615	7028.1	1128.1	1037.54	280.271	14.1429	3.01751	6.29884	3.9384	1.07382	0.537436		1.17093	1.36312	17.0478	1.16413
430	Area 12	5.45452	90	305	not on Fe	0.432482	1038.09	94.5166	12.1263	1.33345	6028.75	589.33	1076.03	299.757	14.5489	4.05867	1.55834	0.669764	0.589289	0.499131		1.16813	1.35209	37.8151	1.15748
431	Area 12	5.45452	90	306	not on Fe	0.58694	907.283	131.252	11.6852	2.81102	6314.16	1187.57	982.267	437.32	15.9308	7.08627	1.56317	0.458818	0.723688	0.283189		1.28793	1.62184	46.2963	1.25926
432	Area 12	5.45452	90	307	not on Fe	0.648723	904.65	105.643	11.1048	1.54868	5375.65	940.773	1135.3	355.255	15.1294	3.73868	2.08652	0.826991	0.619845	0.377848		1.22753	1.33264	29.7071	1.08563
433	Area 13	11.5056	150	1	Not on Fe	0.390375	676.164	130.668	11.8692	2.75724	1931.17	647.973	1711.35	724.658	31.3488	13.2099	1.74915	0.651082	0.222717	0.16784		1.75537	1.83182	12.7329	1.04355
434	Area 13	11.5056	150	2	Not on Fe	0.439172	549.374	124.378	9.36258	2.32582	1574.95	600.439	1146.19	431.058	17.0979	6.61124	0.960883	0.462288	0.183485	0.129564		1.70423	1.49172	19.0955	0.875306
435	Area 13	11.5056	150	3	Not on Fe	0.292781	594.572	69.5916	9.07528	1.82518	2066.22	854.808	1381.77	551.558	19.1863	8.49611	1.57894	0.785148	0.144857	0.140308		1.52635	1.38852	9.17431	0.9097
436	Area 13	11.5056	150	4	Not on Fe	0.31718	548.762	73.2563	9.15272	1.32354	1692.87	679.073	1203.93	459.178	17.5433	6.6004	1.38394	0.324159	0.100285	0.0695869		1.66788	1.45717	7.24638	0.873664
437	Area 13	11.5056	150	5	Not on Fe	0.341578	651.309	70.3219	10.4918	1.82422	1851.51	656.834	1803.11	636.661	24.7829	8.90277	1.42787	0.509894	0.161412	0.0892699		1.61087	1.37446	11.3043	0.853237
438	Area 13	11.5056	150	6	Not on Fe	0.78075	529.032	121.672	8.63437	2.29747	1803.84	668.266	1253.62	727.77	19.5421	11.7844	1.45581	1.15114	0.222717	0.176523		1.63211	1.55885	15.2985	0.955114
439	Area 13	11.5056	150	7	Not on Fe	0.121992	657.018	105.654	10.5166	2.27227	1662.08	509.096	1670.61	414.866	23.0844	4.8472	1.09512	0.470461	0.243359	0.0727175		1.60066	1.38179	22.2222	0.863267
440	Area 13	11.5056	150	8	Not on Fe	0.243984	690.793	83.6834	11.2728	2.44325	1723.38	400.638	1681.52	623.47	23.2495	8.65281	1.25156	0.876066	0.173828	0.178591		1.63186	1.38265	13.8889	0.847286
441	Area 13	11.5056	150	9	Not on Fe	0.536766	615.221	140.789	9.81339	2.79414	1611.97	767.673	1566.27	506.181	21.7325	7.12061	1.39458	0.637263	0.193581	0.193291		1.5951	1.38753	13.881	0.869873
442	Area 13	11.5056	150	10	Not on Fe	0.46357	771.742	74.26	11.5916	1.16759	1934.01	601.373	1606.43	235.98	20.6307	3.39919	2.06764	3.88709	0.214998	0.14005		1.502	1.28426	10.3982	0.855029
443	Area 13	11.5056	150	11	Not on Fe	0.365977	726.352	162.811	10.5977	2.35046	2182.24	900.562	1508.97	563.775	18.5533	6.82411	1.03138	0.361156	0.144857	0.107289		1.45903	1.22953	14.0449	0.842704
444	Area 13	11.5056	150	12	Not on Fe	0.390375	618.616	58.2902	14.3897	2.42218	1570.77	446.756	1471.43	504.454	44.4674	16.0611	1.13531	0.50427	0.0814819	0.0807179		2.32611	3.02205	7.17703	1.29918
445	Area 13	11.5056	150	13	Not on Fe	0.390375	682.645	84.8358	11.5052	2.02415	2058.8	531.573	1897.14	724.302	29.7355	11.0564	1.5047	0.433664	0.211853	0.179441		1.68539	1.56739	14.0794	0.929982
446	Area 13	11.5056	150	14	Not on Fe	0.341578	683.027	67.3676	10.7277	1.50103	1977.32	556.616	1582.62	403.477	22.8584	6.2186	1.31613	0.506628	0.161412	0.117388		1.57061	1.44434	12.2642	0.919602
447	Area 13	11.5056	150	15	Not on Fe	0.414773	657.193	72.0084	11.263	1.45079	2010.82	745.571	1422.62	350.524	22.4801	5.55715	2.05015	2.17937	0.13804	0.147558		1.71381	1.58019	6.73317	0.922032
448	Area 13	11.5056	150	16	Not on Fe	0.341578	645.25	91.6163	10.1814	1.72717	1942	652.899	1457.75	340.805	19.3818	5.01177	2.27218	1.39474	0.198661	0.237238		1.57789	1.32957	8.74317	0.842626
449	Area 13	11.5056	150	17	Not on Fe	0.390375	686.572	100.919	11.2825	2.79051	2230.07	645.354	1699.42	802.743	23.3582	10.9047	3.28644	1.38889	0.25531	0.156988		1.64331	1.37448	7.7686	0.836407
450	Area 13	11.5056	150	18	Not on Fe	0.390375	696.154	89.6043	11.6573	2.15852	1961.5	609.2	1610.48	442.37	24.7596	6.85133	1.26025	0.347656	0.173828	0.130853		1.67453	1.53741	13.7931	0.918111
451	Area 13	11.5056	150	19	Not on Fe	0.683156	716.585	89.6351	11.6092	2.00684	2654.08	1240.5	1458.43	557.427	20.9246	8.75234	1.25405	0.439008	0.164516	0.128129		1.62008	1.43473	13.1188	0.885594
452	Area 13	11.5056	150	20	Not on Fe	0.390375	680.602	145.439	12.1082	2.74713	1673.8	857.55	1967.76	534.027	32.4407	9.48298	1.51556	0.557849	0.17926	0.147049		1.77904	1.64861	11.828	0.926684
453	Area 13	11.5056	150	21	Not on Fe	0.268383	822.436	137.066	12.1048	2.18744	2824.17	966.258	1774.05	671.178	20.9858	8.04858	1.35112	0.41202	0.181729	0.15767		1.47182	1.18293	13.4503	0.803721
454	Area 13	11.5056	150	22	Not on Fe	0.341578	664.576	128.694	11.9383	2.8936	2265.71	917.485	1682.15	599.834	26.8316	9.94394	3.68143	4.14625	0.223493	0.214836		1.79637	1.59508	6.07083	0.887945
455	Area 13	11.5056	150	23	Not on Fe	0.585563	715.987	111.631	12.2042	2.44744	2729.17	784.956	1335.99	609.047	22.594	10.5073	3.97632	7.1295	0.213664	0.195154		1.70453	1.69118	5.37341	0.992171
456	Area 13	11.5056	150	24	Not on Fe	0.365977	686.366	107.821	11.7624	2.52557	1969.94	438.528	1519.56	634.806	24.7879	10.6833	1.36165	0.487988	0.185417	0.126662		1.71372	1.63125	13.617	0.951878
457	Area 13	11.5056	150	25	Not on Fe	0.439172	698.606	98.2147	12.139	2.35792	2239.59	758.819	1452.04	554.758	23.5972	9.31006	1.4534	0.618759	0.159342	0.112535		1.7376	1.6251	10.9635	0.935253
458	Area 13	11.5056	150	26	Not on Fe	0.243984	855.834	133.467	11.8116	2.58461	2899.7	1125.19	1840.55	869.141	21.0332	9.10945	1.28633	0.472153	0.173828	0.163887		1.38013	1.14277	13.5135	0.828013
459	Area 13	11.5056	150	27	Not on Fe	0.512367	838.563	123.713	13.5379	2.19979	2230.41	945.712	1906.17	537.547	26.5419	7.68428	1.3989	0.549627	0.157273	0.101429		1.61442	1.39242	11.2426	0.862494
460	Area 13	11.5056	150	28	Not on Fe	0.439172	803.569	178.606	13.5731	3.03918	1892.16	1172.19	2055.38	720.31	31.1925	11.7834	1.29405	0.578745	0.1352	0.123716		1.6891	1.5176	10.4478	0.898467
461	Area 13	11.5056	150	29	Not on Fe	0.561164	834.443	160.19	12.1226	2.93232	2405.54	664.582	1970.8	834.818	25.6208	10.7447	1.51155	0.685735	0.196501	0.148744		1.45278	1.30002	13	0.894851
462	Area 13	11.5056	150	30	Not on Fe	0.243984	750.981	142.786	11.3684	2.41622	2783.87	1641.55	2374.8	897.408	31.628	12.0082	8.36982	14.8715	0.382422	0.355298		1.5138	1.33182	4.56906	0.879786
463	Area 13	11.5056	150	31	Not on Fe	0.439172	798.199	136.742	12.6412	1.78973	4312.62	698.514	1135.27	299.85	15.9246	4.61416	3.06613	1.40645	0.449056	0.200535		1.58371	1.40271	14.6457	0.885712
464	Area 13	11.5056	150	32	Not on Fe	0.365977	791.132	125.232	16.4789	3.54918	3492.89	855.737	1286.13	392.579	27.5054	8.90052	2.49733	2.39841	0.249154	0.130853		2.08295	2.13862	9.9768	1.02672
465	Area 13	11.5056	150	33	Not on Fe	0.31718	696.208	63.0719	11.1852	1.68622	2712.82	992.635	1115.56	202.091	15.7582	3.70913	1.14994	0.403244	0.167142	0.109143		1.60658	1.41258	14.5349	0.879243
466	Area 13	11.5056	150	34	Not on Fe	0.536766	663.696	144.89	9.80549	2.54679	3987.38	1189.76	1089.08	400.24	14.1551	4.92269	3.03804	2.86289	0.470126	0.315842		1.47741	1.29973	15.4746	0.879736
467	Area 13	11.5056	150	35	Not on Fe	0.512367	838.944	152.83	12.3004	2.51775	3776.93	873.345	1625.64	412.737	19.9447	4.88111	2.27218	1.12361	0.496652	0.365807		1.46618	1.22688	21.8579	0.836788
468	Area 13	11.5056	150	36	Not on Fe	0.365977	737.153	111.57	12.3939	2.22046	2383.46	619.915	2049.35	865.055	34.0877	13.9841	2.23079	0.689598	0.266536	0.155708		1.68133	1.66334	11.9481	0.989305
469	Area 13	11.5056	150	37	Not on Fe	0.414773	805.433	162.295	13.4154	3.04958	2439.58	720.085	2618.54	978.164	34.7554	13.0043	3.48679	1.12229	0.352769	0.252408		1.66562	1.32728	10.1173	0.796869
470	Area 13	11.5056	150	38	Not on Fe	0.439172	640.272	135.041	10.1207	3.10227	1991.34	1038.07	1715.49	774.883	23.9303	10.7611	3.23031	3.24276	0.169	0.14132		1.58068	1.39496	5.23169	0.882503
471	Area 13	11.5056	150	39	Not on Fe	0.414773	873.031	177.603	15.1844	3.17917	3232.66	747.105	1428.39	474.968	22.3471	7.36843	1.50821	0.399404	0.224954	0.156864		1.73927	1.5645	14.9153	0.899515
472	Area 13	11.5056	150	40	Not on Fe	0.365977	755.88	134.923	11.2583	2.36543	4710.57	980.002	986.388	312.668	11.8956	4.01029	2.01061	0.474762	0.388216	0.238854		1.48943	1.20598	19.3084	0.809695
473	Area 13	11.5056	150	41	Not on Fe	0.658758	833.178	88.9274	12.7345	1.74718	3416.41	1064.56	1343.31	338.65	17.0738	4.9875	1.58377	1.29215	0.19958	0.150182		1.52843	1.27103	12.6016	0.831592
474	Area 13	11.5056	150	42	Not on Fe	0.243984	779.576	72.6836	13.35	1.88434	1880.96	382.843	1747.75	414.046	30.2982	7.87298	1.36455	0.632147	0.130371	0.137423		1.71247	1.73356	9.55414	1.01232
475	Area 13	11.5056	150	43	Not on Fe	0.78075	893.694	128.644	14.5174	2.112	3510.02	1530.82	2251.57	574.633	33.3288	9.41106	3.1778	2.35595	0.665436	0.448429		1.62442	1.48025	20.9402	0.911245
476	Area 13	11.5056	150	44	Not on Fe	0.414773	761.449	158.967	13.0422	3.34513	4121.07	934.05	975.493	473.535	15.2509	8.31916	4.38149	3.70649	0.306756	0.168638		1.71282	1.5634	7.00117	0.912766
477	Area 13	11.5056	150	45	Not on Fe	0.268383	769.158	139.25	10.8643	1.2595	3337.98	517.157	1168.89	304.765	14.088	3.34759	1.44593	0.346072	0.221236	0.105475		1.41249	1.20524	15.3005	0.853277
478	Area 13	11.5056	150	46	Not on Fe	0.414773	616.819	111.335	12.577	2.42928	1954.39	664.033	913.058	311.444	24.3411	8.64606	1.24747	0.468995	0.0766889	0.101369		2.03901	2.66588	6.14754	1.30744
479	Area 13	11.5056	150	47	Not on Fe	0.634359	513.732	73.7573	7.30078	1.10569	2503.81	650.014	533.458	196.595	6.10404	2.27074	0.735427	0.281613	0.0802284	0.0774387		1.42113	1.14424	10.9091	0.805164
480	Area 13	11.5056	150	48	Not on Fe	0.390375	527.4	57.6255	9.72351	1.60791	2551.78	604.122	588.175	189.011	10.9783	3.8008	1.4884	0.995473	0.130371	0.118747		1.84367	1.86651	8.75912	1.01239
481	Area 13	11.5056	150	49	Not on Fe	0.46357	376.548	104.573	5.77292	1.71405	1126.66	764.116	738.399	385.289	9.44619	4.96012	2.85902	2.51732	0.105212	0.0848566		1.53312	1.27928	3.68	0.834431
482	Area 13	11.5056	150	50	Not on Fe	0.487969	418.417	52.5668	5.96665	1.17059	2445.81	734.923	530.276	194.077	7.29209	2.61091	0.908252	0.456849	0.143408	0.144544		1.426	1.37515	15.7895	0.964338
483	Area 13	11.5056	150	51	Not on Fe	0.756352	708.728	202.467	11.9997	4.011	2470.73	836.875	1580.78	964.908	26.234	15.9945	2.05229	1.16708	0.263546	0.201326		1.69314	1.65956	12.8415	0.98017
484	Area 13	11.5056	150	52	Not on Fe	0.585563	658.642	171.824	10.9838	3.46367	2238.63	856.595	1557.16	970.805	23.8326	15.1944	1.8433	0.641241	0.202799	0.187756		1.66764	1.53052	11.002	0.917776
485	Area 13	11.5056	150	53	Not on Fe	0.536766	662.83	134.424	11.1527	3.07912	1942.19	545.725	1582.82	849.883	25.3394	13.5259	2.27557	1.44906	0.197532	0.190007		1.68258	1.6009	8.68056	0.951457
486	Area 3	3.93748	10	102	Not on Fe	0.237885	1039.41	172.434	13.9879	2.85401	595.663	59.3539	2091.17	462.327	29.0893	6.64034	0.306066	0.255166	0.149777	0.190748		1.34575	1.39106	48.9362	1.03367
487	Area 3	3.93748	10	103	Not on Fe	0.335479	741.628	112.25	17.1545	3.71102	522.374	101.573	2739.49	512.917	72.3721	14.7677	0.337087	0.258882	0.0831173	0.183235		2.31309	2.64181	24.6575	1.14211
488	Area 3	3.93748	10	104	Not on Fe	0.494068	856.571	277.521	23.1238	8.35411	653.401	105.158	2602.55	1067.67	82.0103	34.2652	0.260241	0.286703	0.0689794	0.120551		2.69958	3.15115	26.506	1.16728
489	Area 3	3.93748	10	105	Not on Fe	0.170789	762.707	152.945	19.3561	4.35542	633.609	142.358	2086.43	475.786	59.8915	14.6079	0.417236	0.459617	0.0997738	0.159719		2.53782	2.87052	23.913	1.1311
490	Area 3	3.93748	10	106	Not on Fe	0.256184	764.382	175.874	24.3025	7.12827	728.699	160.76	2206.05	666.643	77.3398	23.7619	0.840519	0.660102	0.17536	0.220752		3.17936	3.5058	20.8633	1.10267
491	Area 3	3.93748	10	107	Not on Fe	0.243984	886.068	194.237	25.1303	6.34441	751.369	188.881	2878.64	902.926	90.0068	27.197	0.958735	0.674367	0.190477	0.213263		2.83616	3.12671	19.8675	1.10245
492	Area 3	3.93748	10	108	Not on Fe	0.274482	709.422	124.692	11.8632	3.15569	1006.19	455.45	2446.22	506.083	47.4415	12.718	2.85575	3.25787	0.118519	0.158789		1.67224	1.93938	4.1502	1.15975
493	Area 3	3.93748	10	111	Not on Fe	0.353777	709.832	159.261	13.6925	3.70528	510.492	137.472	1054.44	272.83	22.4588	6.06869	0.306515	0.296172	0.0394091	0.124071		1.92897	2.12992	12.8571	1.10417
494	Area 3	3.93748	10	113	Not on Fe	0.439172	341.088	90.7245	11.0618	3.98379	231.955	38.8791	437.96	171.589	16.0107	6.04415	0.409173	0.355495	0.0176368	0.0650143		3.24309	3.65574	4.31034	1.12724
495	Area 3	3.93748	10	114	Not on Fe	0.268383	309.341	103.725	4.86006	2.07818	291.505	86.3314	472.124	223.959	7.82111	3.83821	0.496395	0.371302	0.0519483	0.103628		1.5711	1.65658	10.4651	1.05441
496	Area 3	3.93748	10	115	Not on Fe	0.494068	822.993	174.752	15.8778	3.99531	619.241	84.004	493.087	118.576	10.3563	2.94265	0.435824	0.366356	0.137959	0.18856		1.92928	2.1003	31.6547	1.08865
497	Area 3	3.93748	10	117	Not on Fe	0.634359	778.231	266.932	9.57759	3.45928	536.765	61.2055	645.154	319.398	8.62764	4.23414	0.358976	0.303633	0.0683764	0.133503		1.23069	1.3373	19.0476	1.08663
498	Area 3	3.93748	10	124	Not on Fe	0.243984	851.649	246.407	23.7271	8.13067	718.461	61.2148	913.783	297.411	28.597	9.42645	1.19366	0.685827	0.215874	0.177732		2.78602	3.12952	18.0851	1.12329
499	Area 3	3.93748	10	125	Not on Fe	0.30498	703.877	365.359	20.5461	11.0139	673.167	73.7974	834.26	443.147	26.5652	13.8748	0.782227	0.469812	0.147302	0.162984		2.919	3.18429	18.8312	1.09088
500	Area 3	3.93748	10	126	Not on Fe	0.335479	955.258	591.882	11.932	7.68022	1001.9	146.527	106.529	37.1366	1.97173	0.83515	2.49352	0.79278	0.734203	0.532446		1.24908	1.85089	29.4444	1.4818
501	Area 3	3.93748	10	127	Not on Fe	0.231785	187.817	40.135	4.99919	1.60636	127.439	29.1888	187.115	64.2374	5.74773	2.3666	0.681708	0.413771	0.0200502	0.0694039		2.66173	3.07176	2.94118	1.15404
502	Area 4	40.3198	160	1	Not on Fe	0.542865	712.454	169.413	8.57136	2.24465	936.005	427.694	1162.86	573.285	15.2062	7.55329	4.47992	8.08036	0.400729	0.330894		1.20308	1.30766	8.94501	1.08693
503	Area 4	40.3198	160	2	Not on Fe	0.500168	716.293	166.57	7.86699	1.74175	1106.48	119.042	858.871	442.896	9.74345	5.06464	1.2295	0.485919	0.411648	0.184156		1.09829	1.13445	33.4809	1.03292
504	Area 4	40.3198	160	3	Not on Fe	0.353777	764.599	128.59	10.0511	1.74229	1364.4	99.5992	825.601	296.008	11.3592	3.98559	1.13789	0.298565	0.422485	0.106546		1.31456	1.37587	37.1289	1.04664
505	Area 4	40.3198	160	4	Not on Fe	0.274482	821.043	146.316	10.4652	1.95891	885.491	139.564	1349.52	530.427	18.5715	7.27489	0.618941	0.160469	0.200618	0.0857238		1.27463	1.37616	32.4132	1.07966
506	Area 4	40.3198	160	5	Not on Fe	0.384275	774.872	132.755	9.33647	1.75306	807.899	157.343	1188.27	516.397	15.7148	6.82863	0.569259	0.166281	0.187784	0.0824645		1.20491	1.32249	32.9876	1.09759
507	Area 4	40.3198	160	6	Not on Fe	0.451371	634.629	94.6357	7.61949	1.26655	721.039	181.494	1014.53	438.077	12.9555	5.6868	0.263435	0.143018	0.0767513	0.0566116		1.20062	1.277	29.1349	1.06361
508	Area 4	40.3198	160	7	Not on Fe	0.323279	509.623	52.6748	5.66696	0.704236	1271.42	103.315	254.353	86.5417	2.9996	1.08679	0.355179	0.08979	0.125412	0.0616053		1.11199	1.17931	35.3096	1.06054
509	Area 4	40.3198	160	8	Not on Fe	0.396475	783.92	165.889	10.0951	2.32311	940.982	191.217	1323.65	600.331	18.9451	8.59317	1.18934	0.343535	0.326238	0.147528		1.28777	1.43128	27.4302	1.11144
510	Area 4	40.3198	160	9	Not on Fe	0.420873	510.533	91.3722	5.98009	1.17466	1325	136.375	230.952	99.8531	2.93559	1.33078	0.359086	0.159298	0.116101	0.0658247		1.17134	1.27108	32.3323	1.08515
511	Area 4	40.3198	160	10	Not on Fe	0.347678	815.077	149.96	9.08918	1.77318	1157.86	182.366	1050.11	557.376	12.1977	6.55023	0.743617	0.221362	0.235399	0.082541		1.11513	1.16156	31.6559	1.04163
512	Area 4	40.3198	160	11	Not on Fe	0.384275	750.488	94.4301	8.65108	1.25994	865.653	176.989	883.213	441.647	10.7773	5.37018	0.433046	0.158485	0.127945	0.0656504		1.15273	1.22024	29.5455	1.05857
513	Area 4	40.3198	160	12	Not on Fe	0.219586	793.648	95.4921	9.05607	1.18256	927.055	211.604	880.865	385.428	10.8074	4.68119	0.591108	0.236816	0.209437	0.122719		1.14107	1.2269	35.4312	1.07522
514	Area 4	40.3198	160	13	Not on Fe	0.286682	846.117	63.1113	9.28482	0.792448	713.123	158.415	1235.4	324.682	14.338	3.75044	0.529279	0.262949	0.134563	0.0787268		1.09734	1.1606	25.4237	1.05765
515	Area 4	40.3198	160	14	Not on Fe	0.213486	891.859	88.6036	9.7981	1.07087	942.553	147.608	1278.75	448.035	14.6217	5.22639	0.603036	0.18684	0.192745	0.0848745		1.09861	1.14343	31.9624	1.04079
516	Area 4	40.3198	160	15	Not on Fe	0.451371	779.058	146.297	10.0903	2.21216	930.212	90.4886	949.361	413.66	14.26	6.19452	0.48598	0.145484	0.135069	0.0776896		1.29519	1.50206	27.7931	1.15972
517	Area 4	40.3198	160	16	Not on Fe	0.250084	690.181	102.686	7.72543	1.31655	1460.37	122.735	326.045	113.484	3.92835	1.34595	1.04833	0.261363	0.330286	0.115859		1.11934	1.20485	31.5061	1.0764
518	Area 4	40.3198	160	17	Not on Fe	0.268383	626.834	53.6179	7.312	0.918034	1463.53	90.6514	205.463	44.9064	2.69437	0.662745	0.525346	0.157794	0.207996	0.0739647		1.1665	1.31136	39.5923	1.12419
519	Area 4	40.3198	160	18	Not on Fe	0.30498	571.903	40.4891	6.6791	0.544446	1401.14	75.3786	160.857	36.9913	2.08583	0.592732	0.352681	0.109698	0.14385	0.0631826		1.16787	1.29669	40.7876	1.1103
520	Area 4	40.3198	160	19	Not on Fe	0.176889	572.884	84.4006	6.83074	1.10783	1288.54	130.041	233.194	80.3299	2.87187	1.07643	0.500311	0.191663	0.132561	0.0647007		1.19234	1.23153	26.4957	1.03287
521	Area 4	40.3198	160	20	Not on Fe	0.115893	494.046	42.9596	5.75531	0.645241	1207.89	89.4921	162.278	34.0468	2.00894	0.374954	0.362888	0.105293	0.0926801	0.0680942		1.16493	1.23796	25.5396	1.06269
522	Area 4	40.3198	160	21	Not on Fe	0.280582	543.221	56.5403	6.12279	0.766541	1234.14	71.2831	166.648	39.6063	1.95448	0.546505	0.293847	0.090709	0.0873452	0.0508927		1.12713	1.17282	29.7248	1.04054
523	Area 4	40.3198	160	22	Not on Fe	0.280582	895.391	119.471	11.1306	1.71936	806.618	93.4267	1305.85	381.343	17.9759	5.17132	0.521915	0.229046	0.118078	0.0663824		1.2431	1.37657	22.624	1.10737
524	Area 4	40.3198	160	23	Not on Fe	0.164689	897.799	119.727	11.124	1.67841	1034.84	46.4373	1124.28	309.835	15.4248	4.30676	0.877246	0.44987	0.162589	0.077316		1.23903	1.37198	18.534	1.10729
525	Area 4	40.3198	160	24	Not on Fe	0.219586	893.211	99.6592	10.394	1.41052	1519.87	68.1197	639.855	239.296	7.96824	3.26455	1.258	0.339475	0.513947	0.172302		1.16367	1.24532	40.8543	1.07017
526	Area 4	40.3198	160	25	Not on Fe	0.243984	810.131	105.436	9.4228	1.30348	1471.2	34.6169	646.92	193.081	7.97499	2.41322	0.933165	0.231211	0.372026	0.125714		1.16312	1.23276	39.8671	1.05988
527	Area 4	40.3198	160	26	Not on Fe	0.231785	685.98	55.7228	7.90392	0.905106	1540.43	66.8066	196.397	53.9192	2.47821	0.651217	0.585451	0.137613	0.252586	0.0929527		1.15221	1.26184	43.1438	1.09515
528	Area 4	40.3198	160	27	Not on Fe	0.243984	737.553	72.3986	8.51381	1.00756	1601.66	93.5749	217.574	61.0086	2.61782	0.824514	0.506575	0.15825	0.202134	0.06141		1.15433	1.20319	39.9021	1.04232
529	Area 4	40.3198	160	28	Not on Fe	0.280582	721.188	181.538	9.32761	2.48828	902.528	117.417	1092.84	478.49	15.8904	6.92846	2.21221	0.833437	0.53108	0.250407		1.29337	1.45404	24.0068	1.12423
530	Area 6	1.1922	10	10	Not on Fe	0.505063	80.1816	27.1332	3.63473	2.20699	380.187	72.0757	2407.59	1173.95	140.108	69.2522	0.279595	0.465274	0	0		4.53313	5.81943	0	1.28376
531	Area 6	1.1922	10	11	Not on Fe	0.430239	177.239	74.3589	2.33401	1.67674	575.516	100.801	1545.62	619.585	21.4437	9.84968	0.255282	0.394625	0.0729378	0.349797		1.31687	1.38738	28.5714	1.05354
532	Area 6	1.1922	10	12	Not on Fe	0.486357	120.43	41.1071	2.25827	1.29443	552.662	108.097	3261.36	1328.15	84.7818	35.7664	0.419392	0.681432	0	0		1.87517	2.59959	0	1.38632
533	Area 6	1.1922	10	14	Not on Fe	0.318003	146.442	45.1515	4.09524	2.46127	527.941	181.715	2690.38	959.361	116.147	44.8231	0.740104	0.77799	0.0986805	0.278565		2.7965	4.31713	13.3333	1.54376
534	Area 6	1.1922	10	15	Not on Fe	0.411533	235.432	63.3424	3.54577	2.16468	602.209	142.439	2138.18	620.809	37.2878	14.2716	0.266886	0.399875	0.0381266	0.178829		1.50607	1.74391	14.2857	1.15792
535	Area 6	1.1922	10	16	Not on Fe	0.523769	89.4204	25.2001	1.04848	1.08587	319.906	95.9208	1009.24	319.44	14.8585	5.14463	0.119826	0.298899	0.0299566	0.158515		1.17253	1.47225	25	1.25562
536	Area 6	1.1922	10	17	Not on Fe	0.467651	92.2999	22.0762	1.3085	1.16326	346.988	72.692	980.841	276.574	14.8968	5.6282	0.167757	0.342432	0.0335514	0.167757		1.41767	1.51878	20	1.07132
537	Area 6	1.1922	10	18	Not on Fe	0.28059	232.958	37.7273	4.86495	2.90909	441.368	61.6641	2661.3	769.108	58.9386	28.0146	0.223676	0.497917	0	0		2.08833	2.21466	0	1.06049
538	Area 6	1.1922	10	19	Not on Fe	0.318003	195.486	73.4065	4.98337	2.28695	529.618	106.961	2208.08	976.803	67.0041	28.5277	0.246701	0.493094	0.0493403	0.203435		2.54922	3.0345	20	1.19037
539	Area 6	1.1922	10	20	Not on Fe	0.261884	228.03	75.8574	2.51635	1.91837	526.577	124.488	1217.2	306.977	17.1352	5.27131	0.599132	0.766543	0	0		1.10352	1.40776	0	1.2757
540	Area 6	1.1922	10	21	Not on Fe	0.430239	88.6194	19.9851	3.57395	2.10408	421.252	91.7038	1757.14	595.826	93.251	33.4269	0.401158	0.497491	0	0		4.03292	5.30696	0	1.31591
541	Area 6	1.1922	10	22	Not on Fe	0.374121	128.166	30.2692	5.99731	2.67021	498.699	143.618	3031.95	940.656	158.572	52.096	0.54521	0.953453	0.0838785	0.258172		4.67932	5.23003	15.3846	1.11769
542	Area 6	1.1922	10	23	Not on Fe	0.598593	142.646	62.8718	4.29877	2.50052	561.593	103.08	2693.6	1397.93	111.218	60.2751	0.498028	0.793152	0	0		3.0136	4.12896	0	1.37011
543	Area 6	1.1922	10	34	Not on Fe	0.486357	105.622	38.0271	3.00027	2.86833	463.428	109.383	2472.19	1054.39	89.0725	41.0803	0.35487	0.589449	0.0322609	0.164499		2.84056	3.60298	9.09091	1.2684
544	Area 6	1.1922	10	35	Not on Fe	0.299297	322.041	45.4891	6.9724	2.57565	780.908	218.068	2801.86	665.967	70.8773	19.0289	0.209696	0.375116	0.052424	0.209696		2.16507	2.52966	25	1.1684
545	Area 6	1.1922	10	36	Not on Fe	0.355415	383.501	82.0112	8.16711	3.832	810.31	179.402	3295.76	956.911	85.8651	29.4826	0.264879	0.562857	0.13244	0.314238		2.12962	2.60532	50	1.22337
546	Area 6	1.1922	10	37	Not on Fe	0.336709	285.746	75.8276	3.68133	1.49878	940.604	327.895	1113.49	471.565	16.2631	6.88765	0.465991	1.00581	0.0465991	0.197703		1.28832	1.46056	10	1.13369
547	Area 6	1.1922	10	38	Not on Fe	0.374121	489.766	123.935	6.08119	2.66466	1785.52	365.03	782.041	284.863	11.8269	4.95036	0.671028	0.699134	0.0838785	0.258172		1.24165	1.51231	12.5	1.21798
548	Area 6	1.1922	10	39	Not on Fe	0.355415	220.954	38.3099	5.69491	2.50981	665.377	102.673	1666.84	579.268	58.3618	20.4436	0.529759	0.573717	0.13244	0.314238		2.57742	3.50134	25	1.35846
549	Area 6	1.1922	10	40	Not on Fe	0.467651	227.512	77.0287	7.07934	3.62461	818.05	248.153	2854.01	1249.2	119.745	57.9649	0.167757	0.419392	0	0		3.11164	4.19566	0	1.34838
550	Area 6	1.1922	10	41	Not on Fe	0.336709	150.888	40.8463	6.05789	3.43505	673.544	282.346	2779.03	933.808	145.716	53.0196	0.792185	1.42324	0.0931983	0.271247		4.01482	5.24339	11.7647	1.30601
551	Area 6	1.1922	10	42	Not on Fe	0.448945	141.091	53.1611	4.75311	3.02597	623.881	165.623	2829.01	1507.73	127.495	70.5889	0.174747	0.347971	0.0349494	0.171216		3.36884	4.50671	20	1.33776
552	Area 6	1.1922	10	43	Not on Fe	0.336709	383.884	139.255	12.3954	5.42494	968.843	295.046	2482.52	810.68	115.379	39.2258	0.55919	0.863102	0	0		3.22894	4.64767	0	1.43938
553	Area 6	1.1922	10	44	Not on Fe	0.542475	138.833	35.923	4.97486	2.77226	638.546	262.753	2887.27	1177.18	138.139	65.7039	0.838785	1.20722	0.0578472	0.216306		3.58333	4.78442	6.89655	1.33519
554	Area 6	1.1922	10	45	Not on Fe	0.467651	153.565	40.3808	8.35429	3.28878	870.826	445.412	3351.38	1364.62	280.221	127.864	1.91243	2.70196	0.0671028	0.232249		5.44024	8.36136	3.50877	1.53695
555	Area 6	1.1922	10	46	Not on Fe	0.542475	131.487	41.6908	4.25177	2.79033	561.378	141.909	2396.29	1113.61	108.116	52.8474	0.202465	0.428588	0.0289236	0.155758		3.23361	4.51182	14.2857	1.39529
556	Area 6	1.1922	10	47	Not on Fe	0.336709	176.518	48.128	2.00376	1.32276	563.663	85.0057	1594.81	549.594	21.622	8.2111	0.652388	0.889342	0.0931983	0.395407		1.13516	1.35577	14.2857	1.19434
557	Area 6	1.1922	10	48	Not on Fe	0.448945	272.815	100.328	22.4724	11.0587	980.714	231.41	1004.9	378.496	112.327	47.4365	0.384443	0.551925	0	0		8.23725	11.178	0	1.357
558	Area 6	1.1922	10	49	Not on Fe	0.467651	129.039	56.9575	2.51635	1.76278	635.53	110.26	2686.83	1452.09	76.732	43.8969	0.570374	0.896885	0	0		1.95008	2.85586	0	1.46448
559	Area 6	1.1922	10	50	Not on Fe	0.318003	219.021	88.8532	3.74986	1.51556	709.661	99.1166	2925.09	1379.56	53.4355	26.083	0.493403	0.597455	0.148021	0.329603		1.7121	1.8268	30	1.067
560	Area 6	1.1922	10	51	Not on Fe	0.18706	220.349	79.2858	10.4009	5.11284	636.554	67.6313	1351.79	499.349	98.5572	37.4975	0.167757	0.353663	0	0		4.72021	7.29089	0	1.54461
561	Area 6	1.1922	10	52	Not on Fe	0.336709	257.087	114.467	11.8362	6.41959	812.549	213.376	1304.22	613.018	84.6706	36.2748	0.186397	0.459921	0.0465991	0.197703		4.60395	6.49207	25	1.41011
562	Area 6	1.1922	10	53	Not on Fe	0.224472	261.91	69.2272	4.68321	2.18899	515.573	163.72	4098.93	899.727	96.8097	26.804	0.489291	0.560776	0	0		1.7881	2.36183	0	1.32086
563	Area 6	1.1922	10	54	Not on Fe	0.243178	272.218	88.344	3.87131	1.34983	606.441	86.8942	2069.8	719.709	33.6804	11.3719	0.193566	0.367831	0.129044	0.314992		1.42214	1.62723	66.6667	1.14422
564	Area 6	1.1922	10	55	Not on Fe	0.374121	235.237	69.2816	3.81647	2.06314	563.705	185.228	1573.06	453.854	28.5606	13.0668	0.251635	0.394365	0	0		1.62239	1.81561	0	1.1191
565	Area 6	1.1922	10	56	Not on Fe	0.542475	216.32	64.8199	2.71882	1.68735	562.159	111.174	1113.33	379.674	16.4865	5.57864	0.144618	0.322451	0.115694	0.294356		1.25685	1.48083	80	1.1782
566	Area 6	1.1922	10	57	Not on Fe	0.411533	122.043	36.1348	3.81266	1.87963	659.361	115.793	2511.89	1123.63	112.13	54.9463	1.7157	1.1424	0.0381266	0.178829		3.12402	4.46397	2.22222	1.42892
567	Area 6	1.1922	10	58	Not on Fe	0.374121	162.556	32.3805	3.73259	2.30073	588.491	228.904	3327.67	1074.7	81.2363	42.5835	0.964602	0.913791	0.0419392	0.187558		2.29618	2.44124	4.34783	1.06317
568	Area 6	1.1922	10	59	Not on Fe	0.374121	149.807	43.7655	5.41016	2.47144	505.2	99.372	3473.24	1212.61	184.952	65.5832	0.629088	0.810724	0.0838785	0.258172		3.61142	5.32506	13.3333	1.4745
569	Area 6	1.1922	10	60	Not on Fe	0.505063	152.535	43.7504	3.51047	2.15785	536.387	133.334	2513.43	1119.67	70.0851	30.5609	0.341727	0.533508	0	0		2.30143	2.78842	0	1.21161
570	Area 6	1.1922	10	61	Not on Fe	0.392827	190.724	23.0513	5.71172	1.92407	440.642	112.283	4231.83	739.616	168.276	33.5791	0.279595	0.484273	0	0		2.99476	3.97644	0	1.3278
571	Area 6	1.1922	10	62	Not on Fe	0.430239	175.16	59.3814	4.9233	2.02803	445.832	112.925	3678.29	1458.76	128.99	50.1099	0.109407	0.288836	0.0364689	0.174899		2.81074	3.50681	33.3333	1.24764
572	Area 6	1.1922	10	63	Not on Fe	0.486357	147.045	34.4697	3.03253	2.21384	531.564	141.531	2175.32	714.933	56.1663	21.9928	0.322609	0.534559	0.0322609	0.164499		2.06231	2.58198	10	1.25198
573	Area 6	1.1922	10	64	Not on Fe	0.392827	123.102	30.1787	2.19682	1.41544	500.874	121.755	2249.46	850.949	49.9676	19.3731	0.239653	0.470233	0	0		1.78456	2.22131	0	1.24474
574	Area 6	1.1922	10	65	Not on Fe	0.654711	184.269	61.9786	7.21355	3.4416	658.686	164.871	2336.54	999.496	131.617	61.1895	0.239653	0.480186	0.0718958	0.238239		3.91468	5.63299	30	1.43894
575	Area 6	1.1922	10	66	Not on Fe	0.448945	195.402	55.3871	3.63473	2.0645	712.513	150.409	1934.97	861.175	45.8186	20.5769	0.209696	0.371016	0.0349494	0.171216		1.86013	2.36792	16.6667	1.27299
576	Area 6	1.1922	10	67	Not on Fe	0.598593	173.157	41.1741	5.53074	2.95873	600.622	139.285	1881.79	774.063	91.8993	41.2677	0.052424	0.206286	0.026212	0.148278		3.19407	4.88362	50	1.52897
577	Area 6	1.1922	10	68	Not on Fe	0.448945	163.912	24.141	3.56483	2.05831	455.355	134.165	2770.47	879.046	87.5481	26.6717	0.209696	0.371016	0	0		2.17484	3.16005	0	1.453
578	Area 6	1.1922	10	69	Not on Fe	0.299297	194.65	50.9214	2.04454	1.26167	834.171	812.139	1293.2	297.529	15.6748	5.00203	2.88332	5.37493	0.157272	0.338125		1.05036	1.2121	5.45455	1.15398
579	Area 6	1.1922	10	70	Not on Fe	0.561181	264.86	77.5156	3.15942	1.56819	484.734	98.6641	2625.7	1041.49	34.502	14.0782	0.391433	0.571586	0.0279595	0.15314		1.19286	1.31401	7.14286	1.10156
580	Area 6	1.1922	10	71	Not on Fe	0.224472	195.716	17.7333	2.72605	1.86275	494.533	105.898	2693.13	506.039	44.7352	7.07526	0.279595	0.412989	0	0		1.39286	1.66109	0	1.19257
581	Area 6	1.1922	10	72	Not on Fe	0.28059	186.658	37.0015	2.3486	1.55959	496.057	101.914	2437.84	729.46	55.4157	17.573	0.391433	0.536772	0.111838	0.29514		1.25824	2.27314	28.5714	1.80661
582	Area 7	1.36917	15	3	Not on Fe	0.536814	322.691	63.6749	7.66889	2.67407	873.556	147.722	4077.33	1251.24	118.287	38.2036	0.829966	0.821864	0.0663973	0.214908		2.37654	2.90109	8	1.22072
583	Area 7	1.36917	15	4	Not on Fe	0.39041	394.491	67.9492	6.93852	3.00548	1053.6	178.251	3665.18	1226.49	89.5617	34.7192	1.04991	0.65156	0	0		1.75885	2.44358	0	1.3893
584	Area 7	1.36917	15	5	Not on Fe	0.610016	352.827	74.3386	6.80705	2.12645	852.605	177.302	3311.64	899.319	83.4667	26.0841	0.467437	0.628288	0.0292148	0.146074		1.92929	2.5204	6.25	1.30639
585	Area 7	1.36917	15	6	Not on Fe	0.341609	308.216	45.9504	10.3295	2.60766	823.284	235.354	3173.82	942.337	150.926	53.9962	0.365185	0.475065	0.0521693	0.1952		3.35139	4.75533	14.2857	1.41891
586	Area 7	1.36917	15	7	Not on Fe	0.244006	369.567	84.927	11.0286	4.98284	773.681	200.855	4689.85	1566.75	206.184	71.7269	0.73037	0.843359	0.146074	0.307951		2.98419	4.39637	20	1.47322
587	Area 7	1.36917	15	8	Not on Fe	0.610016	381.429	94.9941	8.44308	2.92969	925.934	248.237	3407.91	1372.4	103.45	42.8513	0.409007	0.635324	0.116859	0.27328		2.21354	3.03558	28.5714	1.37137
588	Area 7	1.36917	15	9	Not on Fe	0.610016	541.847	114.902	12.8837	5.53783	1447.51	360.032	1924.53	597.26	60.2702	23.6095	0.438222	0.55783	0.233718	0.406653		2.37774	3.13169	53.3333	1.31708
589	Area 7	1.36917	15	10	Not on Fe	0.341609	438.535	124.188	5.47778	2.49332	1161.76	293.741	1589.81	695.339	18.8853	9.01762	0.417354	0.47197	0.0521693	0.1952		1.24911	1.1879	12.5	0.950997
590	Area 7	1.36917	15	11	Not on Fe	0.488013	357.297	83.9177	8.69141	3.92888	890.979	187.055	3135.88	1434.89	104.991	49.3942	0.401704	0.554464	0.109556	0.357414		2.43254	3.34805	27.2727	1.37636
591	Area 7	1.36917	15	12	Not on Fe	0.317208	368.949	67.8851	5.44969	2.96101	811.16	134.98	3254.42	1201.68	72.5314	25.9091	0.337094	0.482209	0	0		1.47708	2.22871	0	1.50886
592	Area 7	1.36917	15	13	Not on Fe	0.341609	427.423	93.4914	11.6338	4.80616	1260.36	563.525	1897.29	602.231	61.8728	22.8129	0.156508	0.422836	0.365185	0.554756		2.72184	3.26111	233.333	1.19813
593	Area 7	1.36917	15	14	Not on Fe	0.512413	244.152	43.9354	8.48621	2.50333	600.921	243.634	3332.26	1080.59	157.656	61.0641	0.486914	0.533387	0.0695591	0.21969		3.47578	4.73119	14.2857	1.36119
594	Area 7	1.36917	15	15	Not on Fe	0.488013	217.103	50.4687	6.13511	2.97292	550.736	165.222	2962.93	1046.95	119.963	48.2102	1.05904	0.869853	0.0365185	0.163316		2.8259	4.04881	3.44828	1.43275
595	Area 7	1.36917	15	17	Not on Fe	0.683218	327.023	78.4058	10.1208	4.11586	1464.05	1563.32	3123.61	1074.76	119.076	49.665	8.81661	19.1119	0.130423	0.28486		3.09484	3.81214	1.47929	1.23177
596	Area 7	1.36917	15	21	Not on Fe	0.439211	270.034	84.6684	5.15317	3.13366	509.028	214.665	1770.9	528.084	44.4714	14.4907	0.973827	0.97024	0	0		1.90834	2.51123	0	1.31592
597	Area 7	1.36917	15	26	Not on Fe	0.414811	259.196	22.144	9.10815	3.13206	847.573	563.189	2875	1063.68	152.862	61.4134	2.14815	4.07857	0.171852	0.549565		3.51401	5.31696	8	1.51307
598	Area 7	1.36917	15	27	Not on Fe	0.39041	324.878	51.63	7.02981	2.94422	876.49	203.22	2764.91	1154.41	100.106	43.0216	0.867315	0.60925	0.136944	0.294422		2.16383	3.6206	15.7895	1.67324
599	Area 7	1.36917	15	28	Not on Fe	0.463612	379.101	85.5827	5.18947	1.86836	797.603	217.641	1447.09	317.175	20.8732	5.5105	0.538168	0.588446	0.0384405	0.167558		1.36889	1.44242	7.14286	1.05372
600	Area 7	1.36917	15	29	Not on Fe	0.39041	447.854	78.1504	9.35787	2.0349	1035.44	259.375	1756.63	317.742	49.163	7.57014	1.00426	0.748407	0.228241	0.439741		2.08949	2.79871	22.7273	1.33942
601	Area 7	1.36917	15	30	Not on Fe	0.439211	261.594	65.5451	6.37045	2.33404	683.748	276.597	2672.26	970.023	98.6406	36.5687	1.8665	3.01891	0.121728	0.375772		2.43524	3.69128	6.52174	1.51577
602	Area 7	1.36917	15	32	Not on Fe	0.488013	169.957	42.2926	3.3597	2.3506	648.532	200.951	2375.78	1397.99	67.3767	41.076	0.73037	0.670234	0.0365185	0.163316		1.97679	2.83597	5	1.43463
603	Area 7	1.36917	15	33	Not on Fe	0.414811	240.378	84.1702	4.94074	2.73925	810.152	177.636	3309.65	1799.73	89.7067	49.3569	0.515555	0.719549	0.042963	0.177141		2.05541	2.71046	8.33333	1.3187
604	Area 7	1.36917	15	34	Not on Fe	0.366009	236.104	34.0661	4.28484	1.34862	671.941	199.52	3934.46	1010.96	107.657	29.0707	0.73037	0.828162	0.0973827	0.256992		1.81481	2.73625	13.3333	1.50774
605	Area 7	1.36917	15	35	Not on Fe	0.488013	221.521	52.5312	3.43274	2.27411	586.122	178.529	3579.25	1132.72	73.1466	26.6004	0.25563	0.489947	0.0365185	0.163316		1.54962	2.04363	14.2857	1.31879
606	Area 7	1.36917	15	36	Not on Fe	0.585615	182.501	25.3056	3.34753	2.0536	630.188	186.123	3085.18	1128.59	79.9147	30.1639	0.791234	0.885832	0	0		1.83425	2.59028	0	1.41217
607	Area 7	1.36917	15	39	Not on Fe	0.366009	354.96	63.7756	8.37491	3.41311	808.666	182.813	1883.58	414.4	59.4034	16.7887	0.584296	0.565742	0.146074	0.409454		2.3594	3.15376	25	1.33668
608	Area 7	1.36917	15	40	Not on Fe	0.463612	224.762	49.0394	4.92039	3.01967	686.663	91.3132	3460.11	1388.86	118.243	52.5319	0.69193	0.514937	0.0768811	0.230287		2.18916	3.41732	11.1111	1.56102
609	Area 7	1.36917	15	41	Not on Fe	0.39041	245.313	52.0339	5.47778	2.18298	713.48	414.555	4664.14	1077.6	132.151	45.3351	1.91722	2.45698	0.0456481	0.182593		2.23297	2.83335	2.38095	1.26887
610	Area 7	1.36917	15	42	Not on Fe	0.39041	180.036	29.1624	2.96713	1.75833	674.36	387.196	2620.61	1042.94	58.5666	25.8297	1.41509	2.15789	0.0456481	0.182593		1.64807	2.23484	3.22581	1.35603
611	Area 7	1.36917	15	193	Not on Fe	0.414811	514.782	117.741	9.58074	2.60644	1357.89	278.497	3537.23	1472.82	84.2504	35.0254	1.24593	1.08837	0.214815	0.343032		1.86113	2.38182	17.2414	1.27977
612	Area 7	1.36917	15	194	Not on Fe	0.488013	535.325	128.08	20.2313	7.44118	1267.41	267.068	4304.4	1446.46	237.736	90.6525	0.986	0.92613	0.146074	0.382092		3.77925	5.52308	14.8148	1.46142
613	Area 7	1.36917	15	195	Not on Fe	0.658817	519.266	141.051	17.6641	5.80434	1281.5	298.885	3813.18	1688.09	184.459	86.4441	0.973827	1.32833	0.108203	0.264404		3.40175	4.83741	11.1111	1.42203
614	Area 7	1.36917	15	196	Not on Fe	0.536814	465.578	138.399	11.2875	4.95734	1350.12	286.706	3138.04	1719.01	108.095	63.9326	0.962761	1.22186	0.0331986	0.155715		2.42442	3.44466	3.44828	1.42082
615	Area 7	1.36917	15	197	Not on Fe	0.39041	590.276	105.794	17.3006	6.45992	1447.23	373.263	3826.36	1318.16	165.84	57.4491	1.00426	1.30312	0.182593	0.421679		2.93094	4.33413	18.1818	1.47875
616	Area 7	1.36917	15	198	Not on Fe	0.414811	552.418	166.152	12.1585	4.70466	1391.44	168.413	4139.05	1838.34	114.281	48.8701	0.988148	0.892322	0.214815	0.343032		2.20096	2.76105	21.7391	1.25447
617	Area 7	1.36917	15	199	Not on Fe	0.707618	653.027	173.495	7.68148	2.91901	1829.85	406.472	2483.21	1033.11	33.1941	15.0805	0.62963	0.668374	0.100741	0.25631		1.17629	1.33674	16	1.13641
618	Area 7	1.36917	15	200	Not on Fe	0.561214	443.144	132.034	5.20786	2.39523	1187.71	238.943	2890.93	1346.56	34.2639	16.2257	0.508084	0.711358	0.0952657	0.251503		1.17521	1.18522	18.75	1.00852
619	Area 9	18.2556	85	276	Not on Fe	0.414773	116.419	19.4078	3.915	0.794069	712.791	172.083	300.572	96.7913	28.2106	10.2594	0.928	0.341797	0.0902222	0.0773249		3.36286	9.38562	9.72222	2.79097
620	Area 9	18.2556	85	277	Not on Fe	0.487969	86.9405	23.2659	1.18594	0.318056	743.97	190.715	206.846	58.2841	2.81284	0.781227	1.72824	1.10123	0.0986	0.0550653		1.36408	1.35987	5.70523	0.996912
621	Area 9	18.2556	85	278	Not on Fe	0.195188	45.7874	14.2073	0.671028	0.32834	822.618	86.0146	162.779	38.9412	2.69781	0.613308	2.69781	0.538902	0.0684722	0.0387337		1.46553	1.65734	2.53807	1.13088
622	Area 9	18.2556	85	279	Not on Fe	0.243984	45.8435	11.9601	0.717589	0.277457	829.889	216.398	149.231	36.6032	2.16372	0.651858	3.63177	1.25074	0.136944	0.0695292		1.5653	1.44991	3.77074	0.926285
623	Area 9	18.2556	85	280	Not on Fe	0.487969	113.004	26.6706	1.52008	0.395757	806.151	332.42	257.119	70.5854	3.6482	1.04213	2.05143	1.44966	0.0821667	0.0628344		1.34516	1.41888	4.00534	1.0548
624	Area 9	18.2556	85	281	Not on Fe	0.31718	90.0884	20.6468	1.84559	0.551138	1159.64	155.857	281.638	82.9688	9.02148	3.47946	4.28109	1.51819	0.130624	0.0571829		2.04864	3.20322	3.05118	1.56358
625	Area 9	18.2556	85	282	Not on Fe	0.31718	122.791	26.4479	1.68968	0.496964	1078.22	139.023	337.145	96.3394	4.6519	1.59036	3.2361	0.578617	0.109556	0.0632519		1.37607	1.37979	3.38542	1.00271
626	Area 9	18.2556	85	283	Not on Fe	0.195188	56.7155	16.699	0.924375	0.257659	1273.3	273.342	268.527	50.8567	7.81268	2.07101	5.25867	1.39564	0.116403	0.0798516		1.62984	2.90945	2.21354	1.78511
627	Area 9	18.2556	85	284	Not on Fe	0.292781	73.4296	24.0653	1.01795	0.323192	1062.77	186.355	176.006	20.4288	2.36457	0.480295	4.35027	1.42412	0.141509	0.0918342		1.3863	1.34347	3.25289	0.969103
628	Area 9	18.2556	85	286	Not on Fe	0.31718	106.72	27.3807	1.58434	0.430428	762.928	163.197	236.008	51.8338	3.4805	0.774873	1.92144	1.28766	0.0589914	0.0650509		1.48458	1.47474	3.07018	0.993368
629	Area 9	18.2556	85	287	Not on Fe	0.268383	97.7733	10.7798	1.27981	0.364404	945.649	208.219	147.073	31.2158	1.80767	0.425013	2.0467	0.884037	0.129475	0.115613		1.30895	1.22909	6.32603	0.938988
630	Area 9	18.2556	85	288	Not on Fe	0.487969	114.423	16.3881	1.93366	0.432454	514.166	168.371	254.136	105.451	6.52677	3.2744	0.501217	0.387857	0.0438222	0.0420568		1.68993	2.56822	8.74317	1.51972
631	Area 9	18.2556	85	289	Not on Fe	0.341578	158.942	12.2166	2.1559	0.453549	636.385	140.227	220.25	42.5897	2.8954	0.555667	0.680809	0.447971	0.0860794	0.0596754		1.35641	1.3146	12.6437	0.969176
632	Area 9	18.2556	85	290	Not on Fe	0.512367	81.4363	32.565	1.32771	0.646031	1222.71	276.731	218.07	73.9934	5.73341	2.40276	4.52569	2.75443	0.127815	0.11791		1.63037	2.62916	2.82421	1.61262
633	Area 9	18.2556	85	291	Not on Fe	0.561164	150.332	40.9404	1.95295	0.636805	904.119	226.305	283.013	94.2442	3.61533	1.19454	2.16491	1.37013	0.121464	0.0773909		1.29909	1.27744	5.61056	0.983336
634	Area 9	18.2556	85	292	Not on Fe	0.561164	44.6915	16.8873	0.809758	0.391525	1425.27	183.96	181.543	60.6022	5.08719	2.99098	7.27354	1.44966	0.154807	0.111593		1.81188	2.80219	2.12836	1.54656
635	Area 9	18.2556	85	293	Not on Fe	0.829547	100.035	32.766	1.37911	0.5201	924.233	310.916	295.955	120.416	3.99556	1.64764	3.26089	1.85365	0.0853889	0.0776915		1.37862	1.35006	2.61858	0.97928
636	Area 9	18.2556	85	294	Not on Fe	0.585563	83.0773	26.8872	1.17544	0.401877	842.108	287.623	206.003	58.6368	2.97169	0.904032	2.659	1.73132	0.107273	0.0975614		1.41487	1.44255	4.03433	1.01956
637	Area 9	18.2556	85	295	Not on Fe	0.805149	135.907	21.6795	1.9139	0.487056	656.517	217.585	329.269	118.3	4.64781	1.81791	0.843246	0.403217	0.0995959	0.0943373		1.40824	1.41155	11.811	1.00235
638	Area 9	18.2556	85	296	Not on Fe	0.268383	173.979	25.8126	2.42018	0.421339	814.989	141.05	209.694	26.2042	2.69407	0.509061	0.48304	0.238542	0.144414	0.0858203		1.39108	1.28476	29.8969	0.923574
639	Area 9	18.2556	85	297	Not on Fe	0.414773	175.44	23.3249	2.62933	0.403463	714.318	110.513	271.923	101.318	4.611	1.79175	0.435	0.256544	0.0741111	0.0579104		1.49871	1.6957	17.037	1.13144
640	Area 9	18.2556	85	298	Not on Fe	0.487969	74.2951	34.5756	1.07091	0.478359	892.965	223.281	177.877	61.3095	2.69781	1.07222	3.16616	1.8255	0.0821667	0.0914883		1.44142	1.51667	2.59516	1.0522
641	Area 9	18.2556	85	299	Not on Fe	0.585563	63.6267	14.6363	0.922092	0.267706	990.512	290.573	419.671	123.54	5.01673	1.72868	4.6059	2.10715	0.107273	0.0846754		1.44922	1.1954	2.32904	0.824853
642	Area 9	18.2556	85	300	Not on Fe	0.487969	86.2394	33.1987	1.15855	0.475644	1306.06	219.86	273.062	62.1282	3.76871	0.96685	4.4726	2.07694	0.0903833	0.0759751		1.34341	1.38017	2.02082	1.02736
643	Area 9	18.2556	85	301	Not on Fe	0.243984	117.493	14.4454	1.64881	0.352598	785.272	211.411	260.813	73.5611	4.25075	1.37132	2.01034	1.01271	0.0766889	0.0588843		1.40333	1.62981	3.81471	1.16139
644	Area 9	18.2556	85	302	Not on Fe	0.46357	53.3247	16.7639	0.781304	0.291487	1023.55	408.82	155.174	23.9881	2.35256	0.528723	4.92712	2.48101	0.123971	0.0997465		1.46518	1.51608	2.51609	1.03474
645	Area 9	18.2556	85	303	Not on Fe	0.341578	75.6403	13.5286	1.13468	0.385203	316.4	109.097	113.198	32.8005	1.9407	0.73734	0.39127	0.404738	0.0156508	0.0452147		1.5001	1.71442	4	1.14287
646	Area 9	18.2556	85	304	Not on Fe	0.609961	47.9174	14.2489	0.707729	0.34497	699.547	220.284	109.01	37.5415	1.9961	0.843453	2.25904	1.45799	0.0547778	0.0524457		1.47698	1.83112	2.42483	1.23978
647	Area 9	18.2556	85	305	Not on Fe	0.439172	96.135	18.6579	1.26598	0.37004	1216.17	175.392	181.926	59.4782	2.53804	0.952307	3.7188	1.46393	0.173463	0.114672		1.31687	1.39509	4.66448	1.0594
648	Area 9	18.2556	85	306	Not on Fe	0.609961	180.228	17.2596	2.66658	0.554745	679.216	91.7678	190.16	57.2704	3.25818	1.0732	0.13804	0.0838535	0.0547778	0.0524457		1.47956	1.71339	39.6825	1.15804
649	Area 9	18.2556	85	307	Not on Fe	0.536766	82.5725	30.0661	1.33957	0.465642	1118.29	266.719	237.352	106.251	5.88612	3.36153	4.57394	1.82241	0.161843	0.106214		1.62229	2.47991	3.53838	1.52865
650	Area 9	18.2556	85	308	Not on Fe	0.634359	110.891	34.383	2.21429	0.895032	1004.5	335.232	186.714	31.3529	5.88018	1.42851	2.76838	1.95318	0.132731	0.0712921		1.99681	3.1493	4.79452	1.57716
651	Area 9	18.2556	85	309	Not on Fe	0.390375	172.975	15.3814	2.38626	0.432233	1004.89	92.5405	234.254	25.2182	2.85871	0.312581	1.54062	0.459557	0.171181	0.0845662		1.37954	1.22035	11.1111	0.884605
652	Area 9	18.2556	85	310	Not on Fe	0.195188	95.5393	35.9213	1.30097	0.708036	1391.65	171.556	211.497	24.8837	3.48524	0.40353	4.95054	1.47041	0.157486	0.103261		1.36171	1.64789	3.18119	1.21016
653	Area 9	18.2556	85	311	Not on Fe	0.439172	116.36	41.474	1.85331	0.883315	1430.2	177.301	198.256	21.2156	3.91661	1.2899	4.46743	1.85144	0.16129	0.0929462		1.59274	1.97553	3.61035	1.24034
654	Area 9	18.2556	85	312	Not on Fe	0.512367	141.757	28.1316	2.45457	0.459487	709.362	299.847	388.275	120.758	9.75305	3.04613	0.871227	0.489918	0.119989	0.087677		1.73153	2.51189	13.7725	1.45068
655	Area 9	18.2556	85	313	Not on Fe	0.365977	114.719	34.1675	1.48996	0.566323	821.652	246.186	341.014	94.1001	4.42239	1.24594	2.89592	1.10817	0.13877	0.0713214		1.29878	1.29684	4.79193	0.998501
656	Area 9	18.2556	85	314	Not on Fe	0.853945	97.9082	32.8201	1.99391	0.729521	1141.42	283.394	277.158	106.742	8.84426	4.04028	3.60281	1.97344	0.106425	0.0993693		2.03651	3.19105	2.95395	1.56692
657	Area 9	18.2556	85	315	Not on Fe	0.805149	148.934	43.9132	2.09317	0.709969	823.424	208.322	298.082	100.796	4.41708	1.54528	1.54208	1.5183	0.048138	0.052608		1.40544	1.48183	3.12164	1.05436
658	Area 9	18.2556	85	316	Not on Fe	0.634359	82.5922	25.6112	1.2936	0.424611	940.073	324.674	254.609	97.3335	4.68771	2.11809	3.25506	1.64342	0.0842735	0.0519223		1.56625	1.84114	2.589	1.17551
659	Area 9	18.2556	85	317	Not on Fe	0.634359	157.216	41.5374	2.08788	0.554816	1025.57	199.922	294.361	108.919	4.18629	1.63669	2.189	1.87909	0.0948077	0.0923881		1.32803	1.42216	4.33109	1.07088
660	Area 9	18.2556	85	318	Not on Fe	0.536766	98.7394	21.7599	1.28479	0.484884	1331.29	225.518	185.293	48.2911	3.0576	1.08687	4.28512	1.49222	0.186742	0.10911		1.30119	1.65014	4.35793	1.26818
661	Area 9	18.2556	85	319	Not on Fe	0.561164	87.8635	16.6792	1.66477	0.694608	1114.37	328.727	235.964	98.8924	8.17856	4.37086	4.43224	1.70035	0.150043	0.0937461		1.89472	3.46603	3.38528	1.82931
662	Area 9	18.2556	85	320	Not on Fe	0.731953	139.185	29.6428	2.21302	0.627307	1145.59	175.725	210.54	84.6581	4.35118	2.12464	2.3171	1.29501	0.129641	0.0926525		1.58999	2.06667	5.59496	1.29981
663	Area 9	18.2556	85	321	Not on Fe	1.04913	114.293	43.193	2.27901	0.893809	1192.54	395.156	206.377	88.543	7.15423	4.05446	3.85228	2.08549	0.117199	0.0989915		1.994	3.46658	3.04233	1.7385
664	Area 9	18.2556	85	322	Not on Fe	1.07353	212.756	33.1545	3.17213	0.542506	875.328	267.518	245.038	112.659	4.41584	1.90933	0.800502	1.03942	0.0784318	0.0902782		1.49097	1.8021	9.79782	1.20867
665	Area 9	18.2556	85	323	Not on Fe	0.902742	101.716	32.2927	1.99717	0.734988	1194.28	225.441	223.206	78.5747	7.4098	3.0097	3.88774	2.05075	0.12436	0.0833237		1.96347	3.31971	3.19878	1.69074
666	Area 9	18.2556	85	324	Not on Fe	0.78075	99.2043	41.4984	1.55774	0.583199	1089.63	273.403	255.876	46.0933	5.16965	1.60023	3.31919	1.71751	0.100997	0.0623933		1.57024	2.02038	3.04281	1.28667
667	Area 9	18.2556	85	325	Not on Fe	0.292781	129.609	42.0686	2.99908	1.07574	1030.24	153.14	296.759	90.7475	10.2937	3.29325	2.93518	1.38764	0.104991	0.0593585		2.31395	3.4687	3.57698	1.49904
668	Area 9	18.2556	85	326	Not on Fe	0.512367	63.4457	21.7243	1.36944	0.531373	708.326	107.334	152.906	58.5201	5.52473	2.49207	2.13112	0.970186	0.0547778	0.060006		2.15845	3.61316	2.57038	1.67396
669	Area 9	18.2556	85	327	Not on Fe	0.658758	100.897	27.8569	1.65956	0.44393	1193.02	142.103	177.35	44.9893	5.58733	2.17329	3.81821	1.32514	0.168391	0.0983726		1.64482	3.15045	4.4102	1.91538
670	Area 9	18.2556	85	328	Not on Fe	0.634359	127.801	37.4854	2.26485	0.635411	1291.64	302.354	199.227	70.194	7.06844	3.68587	3.7902	1.41374	0.158013	0.10431		1.77217	3.54794	4.16898	2.00203
671	Area 9	18.2556	85	329	Not on Fe	0.487969	160.951	43.995	2.74984	1.02751	1127.29	325.081	189.978	86.6202	5.18198	3.04323	2.59373	1.64096	0.136944	0.0721912		1.7085	2.72768	5.27983	1.59653
672	Area 9	18.2556	85	330	Not on Fe	0.268383	244.269	22.4256	3.10241	0.378143	1332.33	120.894	182.903	53.61	2.13135	0.75524	0.23405	0.0604589	0.0697172	0.0495484		1.27008	1.16529	29.7872	0.917494
673	Area 9	18.2556	85	331	Not on Fe	0.536766	198.599	24.2826	6.89702	1.82195	909.52	298.96	185.602	64.647	13.3832	5.24818	0.126985	0.0684307	0.0273889	0.0368431		3.47283	7.2107	21.5686	2.07632
674	Area 9	18.2556	85	332	Not on Fe	0.439172	108.932	43.7979	1.43944	0.671626	1207.87	336.365	155.322	61.5821	2.23676	0.791857	3.2471	2.51078	0.0882531	0.0567991		1.32141	1.44008	2.7179	1.0898
675	Area 9	18.2556	85	333	Not on Fe	0.512367	198.64	53.2031	2.74932	0.704191	1295.68	263.46	235.625	86.7825	3.86835	1.44487	2.96583	2.10594	0.122598	0.100864		1.38407	1.64174	4.13369	1.18616
676	Area 9	18.2556	85	334	Not on Fe	0.561164	107.05	33.3342	1.5695	0.52764	1305.74	194.548	211.399	74.9453	3.62962	1.57755	4.57037	2.15824	0.154807	0.0868506		1.46614	1.71695	3.38718	1.17107
677	Area 9	18.2556	85	335	Not on Fe	0.78075	192.539	45.418	2.79024	0.766628	978.981	270.539	263.597	92.8226	4.36168	1.50349	1.99083	1.54118	0.0890139	0.0586189		1.44919	1.65467	4.4712	1.1418
678	Area 9	18.2556	85	336	Not on Fe	0.756352	100.245	45.1863	1.45249	0.66578	1306.92	366.557	240.16	83.7154	3.51108	1.2846	5.06783	2.30083	0.144896	0.0831328		1.44894	1.46198	2.85914	1.00899
679	Area 9	18.2556	85	337	Not on Fe	0.927141	178.196	50.9494	3.3919	1.33155	1507.43	224.495	319.008	153.711	10.5707	6.10854	3.87192	1.50388	0.219111	0.117416		1.90346	3.3136	5.65897	1.74083
680	Area 9	18.2556	85	338	Not on Fe	0.658758	101.996	55.2442	1.37756	0.719159	1458.52	191.032	173.755	41.6473	3.58287	1.27611	5.2749	2.72019	0.176506	0.110951		1.3506	2.06202	3.34615	1.52675
681	Area 9	18.2556	85	339	Not on Fe	0.268383	57.4619	14.5873	1.14535	0.281937	765.808	113.508	118.489	24.8557	3.33148	0.664966	2.42516	0.727572	0.0448182	0.072746		1.99324	2.81163	1.84805	1.41058
682	Area 9	18.2556	85	340	Not on Fe	0.731953	146.067	41.618	1.89531	0.631253	1326.34	286.396	320.207	111.571	4.2964	1.38217	3.43091	1.73225	0.166159	0.101193		1.29756	1.34176	4.843	1.03406
683	Area 9	18.2556	85	341	Not on Fe	0.536766	146.926	57.9786	1.91224	0.752008	1568.13	424.969	119.435	45.6264	1.69562	0.706466	4.25275	3.3482	0.146904	0.0799837		1.3015	1.4197	3.45433	1.09082
684	Area 9	18.2556	85	342	Not on Fe	0.561164	221.388	22.7062	3.57484	0.627225	840.339	165.627	222.052	64.0197	5.46825	1.71065	0.631135	0.532595	0.0857391	0.0614126		1.61474	2.46259	13.5849	1.52507
685	Area 9	18.2556	85	343	Not on Fe	0.585563	167.316	30.9752	2.34631	0.564126	1148.66	295.638	179.283	46.1612	2.68868	0.818392	2.56314	1.55439	0.11412	0.077327		1.40232	1.49968	4.45236	1.06943
686	Area 9	18.2556	85	345	Not on Fe	0.683156	243.612	18.027	3.38448	0.589288	946.879	289.143	221.375	78.8828	3.33166	1.14039	0.199548	0.118535	0.0273889	0.0349638		1.38929	1.50499	13.7255	1.08328
687	Area 9	18.2556	85	346	Not on Fe	0.46357	301.162	35.3262	3.97283	0.397267	1074.41	135.781	292.842	77.4315	3.8921	1.04756	0.8159	0.446473	0.0778421	0.0614222		1.31917	1.32908	9.54064	1.00752
688	Area 9	18.2556	85	347	Not on Fe	0.927141	174.078	66.6443	2.22571	0.897422	1428.03	318.93	246.118	72.461	3.71191	1.12574	4.21212	2.87144	0.138386	0.0771915		1.27857	1.50819	3.28542	1.17959
689	Area 9	18.2556	85	348	Not on Fe	0.683156	199.724	63.8421	3.34536	1.19965	1572.68	293.113	251.649	45.6254	4.86935	1.04969	3.61533	2.70077	0.242587	0.116848		1.67499	1.93498	6.70996	1.15522
690	Area 9	18.2556	85	350	Not on Fe	0.756352	214.487	39.5298	3.12763	0.739041	1333.31	151.744	214.003	69.7901	4.72856	3.37917	1.74052	0.797038	0.174935	0.105291		1.45819	2.20958	10.0508	1.51528
691	Area 9	18.2556	85	352	Not on Fe	0.487969	196.803	27.0155	2.7115	0.608813	1347.54	249.952	181.662	56.6194	2.64029	0.809292	3.70846	1.82934	0.134206	0.108796		1.37777	1.45341	3.61891	1.05489
692	Area 9	18.2556	85	353	Not on Fe	0.683156	76.5363	38.6423	1.55921	0.789803	1175.9	205.115	143.715	37.3317	4.86153	1.82596	4.67372	1.81867	0.105643	0.090598		2.03722	3.38275	2.26036	1.66047
693	Area 9	18.2556	85	354	Not on Fe	0.512367	107.456	35.3672	1.52074	0.594005	1224.33	378.003	320.68	55.2612	4.60394	1.27604	3.59447	1.53216	0.117381	0.0677247		1.41522	1.43568	3.2656	1.01446
694	Area 9	18.2556	85	355	Not on Fe	0.243984	147.681	37.8538	2.01582	0.49925	1013.39	236.389	164.043	40.0142	2.42118	0.748763	1.25441	0.423087	0.0766889	0.0529204		1.36499	1.47594	6.11354	1.08129
695	Area 9	18.2556	85	356	Not on Fe	0.609961	126.843	53.2245	1.89969	0.855761	956.722	198.521	262.101	48.368	4.92562	1.46515	2.63152	1.21498	0.179671	0.110147		1.49767	1.87928	6.82764	1.25481
696	Area 9	18.2556	85	357	Not on Fe	0.609961	142.668	34.0449	1.93256	0.537995	1113.22	167.177	184.038	38.0386	2.56141	0.768237	3.80377	1.91847	0.188436	0.111904		1.35459	1.39178	4.95392	1.02746
697	Area 9	18.2556	85	358	Not on Fe	0.31718	86.216	19.3785	1.20511	0.450045	1361.59	236.722	115.358	21.5833	2.24589	0.83435	5.68425	1.45	0.109556	0.0774675		1.39778	1.94689	1.92735	1.39284
698	Area 9	18.2556	85	359	Not on Fe	0.390375	62.1351	21.0871	1.13322	0.512582	898.845	173.69	93.3824	19.3575	2.74916	0.744445	3.67696	1.58495	0.0855903	0.063153		1.82379	2.94398	2.32775	1.61421
699	Area 9	18.2556	85	360	Not on Fe	0.31718	121.94	14.1307	1.84138	0.32294	363.838	96.6619	84.4926	13.3445	1.32731	0.352281	0.210684	0.10689	0.0294957	0.0425212		1.51007	1.57092	14	1.04029
700	Area 10	17.883	150	1	On Fe	0.411533	167.198	69.1437	9.41726	4.6441	4045.03	1538.82	2205.56	728.592	151.495	60.5983	43.9955	19.7435	1.92666	0.849759		5.63241	6.86875	4.37922	1.2195
701	Area 10	17.883	150	2	On Fe	0.299297	157.3	61.7435	9.78582	4.53006	3899.9	1282.32	2185.91	717.899	152.792	63.4628	42.8933	19.6394	1.85232	0.835641		6.22112	6.98984	4.31842	1.12357
702	Area 10	17.883	150	3	On Fe	0.355415	161.164	67.3122	9.8594	4.74075	4001.1	1451.5	2395.06	671.538	163.707	56.3552	38.3339	15.6161	1.58045	0.659497		6.1176	6.8352	4.12284	1.1173
703	Area 10	17.883	150	4	On Fe	0.430239	196.949	58.4638	11.0841	3.76851	3268.9	1678.69	2695.87	691.36	179.563	51.4761	35.3821	21.0831	1.54142	0.94925		5.62791	6.66067	4.35649	1.18351
704	Area 10	17.883	150	5	On Fe	0.355415	173.334	81.6911	10.2891	4.98735	3045.97	1761.74	2034.97	765.938	137.414	58.0898	26.2819	17.2201	1.10661	0.703528		5.93599	6.75262	4.21053	1.13757
705	Area 10	17.883	150	6	On Fe	0.243178	205.709	62.5794	7.42862	2.31708	3690.38	1533.62	2569.83	754.81	111.859	37.3666	41.4575	19.3102	1.64746	0.940319		3.61123	4.35279	3.97385	1.20535
706	Area 10	17.883	150	7	On Fe	0.261884	200.689	63.1972	13.4924	5.13905	3118.38	933.553	2682.18	671.53	199.715	63.994	28.9181	10.121	1.46188	0.524959		6.72306	7.44598	5.05525	1.10753
707	Area 10	17.883	150	8	On Fe	0.224472	185.749	47.0932	7.94049	3.44873	4983.85	1138.58	2028.68	373.322	98.5991	42.9307	53.1417	16.5567	2.31598	0.680893		4.27486	4.86025	4.35812	1.13694
708	Area 10	17.883	150	9	On Fe	0.299297	230.942	55.0604	12.1519	6.18986	3048.89	1134.12	3085.09	766.365	202.213	104.233	28.6165	11.9108	1.1708	0.650351		5.26188	6.55454	4.09135	1.24566
709	Area 10	17.883	150	10	On Fe	0.374121	188.919	80.6749	4.38964	2.05359	4409.2	2010.17	2429.29	701.409	65.6936	21.2835	45.9011	24.2847	1.78941	0.937285		2.32355	2.70423	3.8984	1.16383
710	Area 10	17.883	150	11	On Fe	0.243178	146.611	19.4958	1.65176	0.29819	5554.85	797.752	1555.51	164.521	24.6	2.0051	52.095	9.38519	1.81522	0.419464		1.12663	1.58148	3.48444	1.40373
711	Area 10	17.883	150	12	On Fe	0.318003	222.242	64.5086	2.78937	0.816801	3410.15	1672.76	2171.69	466.749	33.2521	8.07184	30.8706	16.3572	1.22035	0.687211		1.25511	1.53116	3.95312	1.21995
712	Area 10	17.883	150	13	On Fe	0.318003	157.711	72.7906	10.095	5.17972	4289.86	2390.03	2339.64	853.452	168.974	74.2622	41.6136	26.9278	1.7598	1.01411		6.40095	7.22223	4.22891	1.12831
713	Area 10	17.883	150	14	On Fe	0.448945	187.114	71.4016	13.8027	5.81367	5561.65	2585.17	2488.53	715.237	213.261	73.9259	50.0801	26.1207	1.81038	0.966692		7.3766	8.56976	3.61496	1.16175
714	Area 10	17.883	150	15	On Fe	0.486357	195.435	94.4006	12.7732	7.07985	4960.9	1707.97	2444.02	1148.62	189.378	105.939	44.247	19.4576	1.54422	0.556741		6.53578	7.74862	3.49001	1.18557
715	Area 10	17.883	150	16	On Fe	0.336709	215.344	76.6088	14.5327	6.15566	4292.87	1376.17	2836.54	776.061	223.073	74.4755	40.271	17.0463	1.54399	0.652443		6.74861	7.86426	3.83399	1.16532
716	Area 10	17.883	150	17	On Fe	0.411533	195.854	85.5976	7.41181	3.73587	3859.35	1622.35	2896.31	996.048	125.691	52.5691	42.4095	20.4856	1.68519	0.628707		3.78436	4.33968	3.97363	1.14674
717	Area 10	17.883	150	18	On Fe	0.467651	158.163	73.6096	7.70787	4.63865	4204.23	1362.91	2128.15	747.182	119.924	56.8434	48.4415	18.3481	1.8744	0.69901		4.87336	5.63513	3.86942	1.15631
718	Area 10	17.883	150	19	On Fe	0.336709	113.808	60.8124	7.45276	4.66311	4051.15	1978.46	1622.36	758.304	120.341	70.341	34.5051	18.2847	1.13391	0.525199		6.54856	7.41766	3.28622	1.13272
719	Area 10	17.883	150	20	On Fe	0.28059	157.296	54.586	9.5435	4.7897	3110.61	1025.44	2116.84	480.739	139.231	45.8942	25.4469	8.47269	1.03636	0.279488		6.06721	6.57729	4.07266	1.08407
720	Area 10	17.883	150	21	On Fe	0.411533	165.734	44.1873	6.22988	1.8168	2390.84	1439.92	2023.14	429.294	83.5506	22.7037	18.161	11.1094	0.632901	0.40888		3.75897	4.12975	3.48495	1.09864
721	Area 10	17.883	150	22	On Fe	0.336709	192.442	54.381	6.43379	1.5727	2245.53	1664.49	2594.7	485.161	99.4457	23.8518	23.6227	18.8522	0.857424	0.629737		3.34323	3.83264	3.62967	1.14639
722	Area 10	17.883	150	23	On Fe	0.243178	155.308	61.5285	11.6527	5.71193	4045.36	1373.22	2668.3	941.507	237.053	104.957	36.5194	13.8695	1.62595	0.656686		7.50291	8.88405	4.4523	1.18408
723	Area 10	17.883	150	24	On Fe	0.355415	189.256	56.1164	6.84566	2.76781	2560.69	1212.44	2374.91	627.753	103.821	43.7482	24.7574	11.1758	1.20667	0.693013		3.61714	4.37157	4.87399	1.20857
724	Area 10	17.883	150	25	On Fe	0.243178	155.82	50.8274	11.1623	4.63586	3001.63	972.57	2251.65	707.628	192.46	76.7376	27.525	9.56719	1.1743	0.392762		7.16356	8.5475	4.26629	1.19319
725	Area 10	17.883	150	26	On Fe	0.374121	188.304	66.5651	10.0319	4.19565	3512.91	1384.71	2257.19	371.847	136.135	36.0391	33.6884	13.5578	1.46787	0.60523		5.32747	6.03116	4.35721	1.13209
726	Area 10	17.883	150	27	On Fe	0.28059	202.699	31.5861	3.4707	1.55075	5623.79	735.281	1564.68	236.479	36.1087	22.0235	65.8539	11.6834	3.21348	0.697105		1.71225	2.30774	4.87971	1.34778
727	Area 10	17.883	150	28	On Fe	0.355415	172.275	52.1398	10.2832	3.78853	3088.16	1027.76	2656.07	689.668	193.806	61.196	31.6972	11.4513	1.37149	0.551799		5.96908	7.29674	4.32683	1.22242
728	Area 10	17.883	150	29	On Fe	0.336709	182.078	64.44	13.9704	5.85077	3948.83	1777.52	2573.13	713.338	234.055	84.0432	36.4405	17.686	1.53777	0.831019		7.67275	9.09611	4.21995	1.18551
729	Area 10	17.883	150	30	On Fe	0.355415	270.13	68.927	6.78091	2.17181	1703.99	654.501	3378.32	694.158	99.9478	23.6713	17.9235	8.50139	0.859386	0.456657		2.51024	2.95851	4.79475	1.17857
730	Area 10	17.883	150	31	On Fe	0.467651	192.909	82.6747	4.85824	2.04017	2528.3	1862.62	2697.58	1149.22	79.8993	33.4472	27.0558	21.857	1.02667	0.71609		2.51841	2.96189	3.79464	1.1761
731	Area 10	17.883	150	32	On Fe	0.467651	220.641	73.368	6.51121	2.55602	4835.05	1694.49	2997.66	854.077	105.893	34.3778	43.5721	17.1383	1.73125	0.717109		2.95105	3.53252	3.97331	1.19704
732	Area 10	17.883	150	33	On Fe	0.299297	254.075	90.709	6.5565	2.42489	4662.37	1996.42	2717.92	855.436	80.5932	31.0981	40.0485	19.1768	1.56573	0.760443		2.58054	2.96525	3.90959	1.14908
733	Area 10	17.883	150	34	On Fe	0.374121	206.156	86.0509	3.37751	1.50325	4264.82	1632.11	2759.77	754.287	60.9069	20.1231	36.6745	15.131	1.47626	0.70392		1.63832	2.20695	4.02531	1.34708
734	Area 10	17.883	150	35	On Fe	0.28059	236.604	88.8424	4.08954	1.50059	4431.96	2302.93	3161.07	841.519	71.032	23.6379	43.2067	23.0138	1.9087	1.05335		1.72843	2.24709	4.4176	1.30007
735	Area 10	17.883	150	36	On Fe	0.28059	170.825	85.974	13.3572	7.35128	8304.15	2484.32	2078.16	685.568	169.352	72.4284	83.6585	30.3266	2.43061	0.856926		7.81922	8.14915	2.9054	1.04219
736	Area 10	17.883	150	37	On Fe	0.392827	211.677	97.9765	15.2819	7.77825	5040.98	3373.67	2519.49	1065.01	207.119	99.6781	47.6217	38.6255	1.74148	1.20768		7.21941	8.22064	3.6569	1.13869
737	Area 10	17.883	150	38	On Fe	0.448945	149.446	79.692	2.09463	1.25505	7408.11	2888.26	1590.25	648.171	24.4249	9.4612	76.7861	36.2286	2.32996	1.1587		1.4016	1.53592	3.03435	1.09583
738	Area 10	17.883	150	39	On Fe	0.261884	222.829	101.887	9.79381	4.7165	3106.73	1572.37	2546.98	581.074	127.268	36.2209	24.9918	14.1663	1.07444	0.552778		4.39521	4.99681	4.29918	1.13688
739	Area 10	17.883	150	40	On Fe	0.355415	219.659	72.2064	12.0079	4.37912	5012.58	2081.27	3142.53	687.101	192.664	52.0631	45.1001	22.3911	1.72172	0.912692		5.4666	6.13086	3.81754	1.12151
740	Area 10	17.883	150	41	On Fe	0.430239	194.304	81.7731	12.3946	6.12556	4795.16	2102.14	3182.64	899.583	232.249	87.5967	41.2317	18.4403	1.84776	0.826232		6.37896	7.29735	4.4814	1.14397
741	Area 10	17.883	150	42	On Fe	0.467651	212.226	81.9931	14.5546	6.32959	4647.63	2493.23	2751.61	891.801	216.827	81.991	45.7619	28.7914	1.89006	0.995478		6.85806	7.88	4.13021	1.14901
742	Area 10	17.883	150	43	On Fe	0.448945	199.053	90.9308	6.56116	3.53665	5553.53	1891.93	2710.16	1022.5	105.685	46.6506	51.5387	21.0238	2.02706	0.71025		3.29619	3.89957	3.93309	1.18305
743	Area 10	17.883	150	44	On Fe	0.523769	230.005	75.5703	10.5267	4.13813	3419.55	1850.9	2872.63	696.678	155.087	50.1397	31.035	19.1554	1.29812	0.806095		4.57675	5.39878	4.18275	1.17961
744	Area 10	17.883	150	45	On Fe	0.467651	166.549	88.3627	11.6893	7.65344	5912.11	2448.5	2644.12	838.749	201.762	87.7031	63.4099	32.3478	2.37991	1.15923		7.01853	7.63059	3.75322	1.08721
745	Area 10	17.883	150	46	On Fe	0.336709	257.451	78.0915	6.00197	2.10413	4024.51	2182.55	3234.39	938.512	86.1401	27.9419	39.8764	26.0126	1.72106	0.971495		2.33131	2.66325	4.31599	1.14239
746	Area 10	17.883	150	47	On Fe	0.336709	242.502	59.5925	15.9742	4.0601	3367.1	2083.38	3281.68	744.596	247.923	70.2928	29.4755	18.9307	1.14634	0.641099		6.58724	7.55476	3.88912	1.14688
747	Area 10	17.883	150	48	On Fe	0.28059	204.958	71.3212	10.6843	3.60291	3652.6	1627.96	2809.82	986.299	165.192	64.1199	30.6436	14.9834	1.12584	0.59174		5.2129	5.8791	3.67397	1.1278
748	Area 10	17.883	150	49	On Fe	0.374121	223.835	99.583	3.93949	1.7332	4832.27	1737.26	3023.73	1012.52	72.3927	23.5945	45.6578	18.0146	1.83973	0.765842		1.76	2.39415	4.02939	1.36032
749	Area 10	17.883	150	50	On Fe	0.299297	214.495	80.631	20.2671	8.78193	4591.79	1917.19	2921.97	736.3	325.742	113.95	39.8213	19.715	1.70203	0.780457		9.44878	11.148	4.27418	1.17984
750	Area 10	17.883	150	51	On Fe	0.336709	196.639	71.4843	16.7042	7.61556	4051.3	2199.64	2284.07	589.405	227.829	81.2482	35.4154	21.3262	1.57816	0.966559		8.49487	9.97472	4.45614	1.1742
751	Area 10	17.883	150	52	On Fe	0.261884	221.791	86.9121	19.8233	9.06402	3917.72	2206.49	2786.02	748.063	300.329	106.782	32.8684	18.9813	1.66958	0.876467		8.93783	10.7799	5.0796	1.20609
752	Area 10	17.883	150	53	On Fe	0.299297	240.301	56.4889	21.6791	6.16966	1926.35	1727.09	2670.51	691.975	299.841	99.7042	18.8727	16.8474	0.852764	0.794102		9.02163	11.2278	4.51852	1.24455
753	Area 10	17.883	150	54	On Fe	0.299297	197.356	64.1071	5.14455	1.98093	4211.88	1999.2	2456.15	560.243	73.2434	17.8066	40.9606	22.4094	1.49583	0.835048		2.60674	2.98204	3.65188	1.14397
754	Area 10	17.883	150	55	On Fe	0.336709	181.482	51.1599	14.9335	5.16088	3826.14	1637.7	2959.48	650.537	282.002	75.5505	36.1734	16.7681	1.42283	0.633006		8.22863	9.52879	3.93336	1.15801
755	Area 10	17.883	150	56	On Fe	0.318003	186.144	74.8016	14.835	7.21898	3547.22	1807.39	2870.64	964.972	271.49	111.795	31.9791	18.728	1.30258	0.66039		7.96961	9.45746	4.07324	1.18669
756	Area 10	17.883	150	57	On Fe	0.505063	220.652	66.4611	7.71061	2.80035	3541.7	1281.44	3057.11	675.962	136.535	38.4181	34.9576	15.9851	1.52431	0.526533		3.49446	4.46617	4.36045	1.27807
757	Area 10	17.883	150	58	On Fe	0.355415	168.275	83.4231	5.01505	2.77049	4833.55	1653.54	2373.02	918.726	87.1424	41.5437	44.8823	16.892	1.95128	0.760328		2.98027	3.67221	4.34754	1.23217
758	Area 10	17.883	150	59	On Fe	0.318003	208.548	66.1223	14.5093	6.66293	3315.01	2154.36	2687.56	718.602	223.844	110.155	29.4068	19.8441	1.20719	0.842054		6.9573	8.32888	4.10515	1.19714
759	Area 10	17.883	150	60	On Fe	0.374121	177.722	79.9524	14.1447	7.59431	3733.04	1533.01	2591.89	762.823	239.688	95.6757	36.4172	15.8648	1.53777	0.648452		7.95891	9.24762	4.22265	1.16192
760	Area 10	17.883	150	61	On Fe	0.374121	198.023	68.6946	15.5678	7.84253	3727.74	1451.1	3027	716.984	273.041	99.5818	31.9912	11.9213	1.46508	0.620728		7.86163	9.0202	4.57962	1.14737
761	Area 10	17.883	150	62	On Fe	0.486357	224.549	49.7792	8.78143	3.70258	2717.22	1386.7	2633.21	552.453	135.84	71.7268	25.7442	15.3448	1.1829	0.591091		3.91069	5.15872	4.59482	1.31913
762	Area 10	17.883	150	63	On Fe	0.355415	170.247	69.0478	19.3892	9.3974	3846.01	1584.92	2765.21	1050.59	376.161	185.605	37.2685	18.5848	1.47744	0.693013		11.3889	13.6034	3.96431	1.19444
763	Area 10	17.883	150	64	On Fe	0.261884	223.548	97.5568	24.4845	12.9017	3326.37	2238.24	2382.47	685.405	309.292	120.786	34.7417	28.9922	1.25818	0.886805		10.9527	12.982	3.62152	1.18528
764	Area 10	17.883	150	65	On Fe	0.318003	211.676	69.4856	22.4926	8.00947	3211.05	1931.8	3204.87	806.04	402.837	119.636	34.479	22.4397	1.2664	0.733088		10.6259	12.5695	3.67296	1.18291
765	Area 10	17.883	150	66	On Fe	0.374121	224.339	88.3094	8.23966	3.50565	3048.25	1987.68	2734.57	749.411	129.782	54.4761	32.0863	22.9916	1.42034	1.04164		3.67287	4.74599	4.42663	1.29218
766	Area 10	17.883	150	67	On Fe	0.299297	197.908	64.8584	22.8918	8.13275	2780.38	2019.06	3251.28	658.174	441.882	111.494	24.4576	18.6051	0.926158	0.699313		11.5669	13.591	3.7868	1.17499
767	Area 10	17.883	150	68	On Fe	0.261884	186.57	71.9119	6.60643	3.44895	3573.15	1371.49	2219.59	606.564	99.1523	40.4761	32.9682	14.2247	1.33007	0.427658		3.541	4.46714	4.03441	1.26155
768	Area 10	17.883	150	69	On Fe	0.205766	222.212	30.5124	21.356	3.67694	2023.04	1502.83	2826.06	460.757	319.048	86.1357	23.974	19.1279	0.991291	0.67386		9.61063	11.2895	4.13486	1.17469
769	Area 10	17.883	150	70	On Fe	0.448945	254.809	86.6452	8.4228	3.27578	2951.25	1278.19	3153.67	769.927	129.518	40.5646	31.5756	15.3021	1.63563	0.533879		3.30554	4.10689	5.18005	1.24243
770	Area 10	17.883	150	71	On Fe	0.261884	220.133	73.569	15.2179	6.06722	3733.91	1799.53	3438.75	840.711	277.594	83.6656	44.5954	23.8293	1.64961	0.780018		6.91307	8.07252	3.69906	1.16772
771	Area 10	17.883	150	72	On Fe	0.505063	163.087	88.8747	10.5521	6.99874	4934.79	1831	2419.88	928.635	177.367	91.8766	56.3932	27.4019	2.03172	0.904995		6.47025	7.32956	3.60278	1.13281
772	Area 10	17.883	150	73	On Fe	0.430239	221.126	71.8117	6.06599	2.10806	3772.68	1256.52	2931.69	812.639	96.4116	29.7704	43.1719	17.9833	1.77239	0.773079		2.74324	3.2886	4.10542	1.1988
773	Area 10	17.883	150	74	On Fe	0.336709	208.351	110.19	17.6269	10.6157	4993.05	1896.68	3057.45	1286.28	302.214	165.188	58.2241	28.0963	2.13424	0.794353		8.4602	9.8845	3.66556	1.16835
774	Area 10	17.883	150	75	On Fe	0.392827	225.881	103.528	19.7793	10.7602	5704.89	1948.93	3096.97	997.944	310.321	127.428	63.4121	27.0802	2.31132	0.895286		8.75654	10.0201	3.64491	1.1443
775	Area 10	17.883	150	76	On Fe	0.243178	177.994	59.0561	3.69065	1.10502	8083.95	1396.76	1941.84	439.492	72.5097	28.3583	97.342	23.506	3.02823	0.627625		2.07347	3.73407	3.11091	1.80088
776	Area 10	17.883	150	77	On Fe	0.336709	212.902	89.8296	10.6091	4.97377	4824.78	1842.05	2665.95	737.322	147.054	51.2156	54.9249	26.1498	2.11871	0.971747		4.98307	5.51603	3.85747	1.10695
777	Area 10	17.883	150	78	On Fe	0.28059	236.966	85.9596	12.0599	4.92045	4679.91	2116.4	2716.13	713.713	160.625	50.6717	52.2395	25.9949	2.24049	0.980114		5.08928	5.91376	4.28887	1.162
778	Area 10	17.883	150	79	On Fe	0.374121	215.9	64.6588	16.7533	6.17326	3116.9	1625.83	2854.06	705.988	259.047	79.289	35.092	19.6407	1.46787	0.827202		7.75975	9.07645	4.18293	1.16968
779	Area 10	17.883	150	80	On Fe	0.299297	217.521	64.3625	16.6079	5.74445	3949.19	1308.88	3086.04	636.148	274.279	76.1469	42.1	16.2244	1.87329	0.685777		7.63508	8.88773	4.44961	1.16406
780	Area 10	17.883	150	81	On Fe	0.411533	231.794	78.1311	15.5785	6.63713	2935.71	1319.14	3090.31	838.801	233.828	85.5165	30.6029	15.5201	1.4056	0.540586		6.72084	7.56647	4.59302	1.12582
781	Area 10	17.883	150	82	On Fe	0.299297	225.371	113.604	7.04579	3.91316	3063.42	1202.36	2854.89	998.763	119.279	45.7044	31.2517	14.9243	1.70553	0.802588		3.12631	4.17805	5.45739	1.33642
782	Area 10	17.883	150	83	On Fe	0.336709	323.227	89.6908	10.3823	3.27491	1705.48	1387.35	3317.64	776.26	127.697	34.7421	21.4263	19.1228	0.848104	0.699809		3.21207	3.84904	3.95824	1.1983
783	Area 10	17.883	150	84	On Fe	0.411533	216.534	74.6833	14.7626	6.24404	3057.78	1130.39	3024.68	743.749	238.972	79.0976	32.9795	13.6664	1.5149	0.574921		6.8177	7.90076	4.59345	1.15886
784	Area 10	17.883	150	85	On Fe	0.299297	179.727	78.7476	11.6277	6.17262	3304.9	1616.48	2679.58	910.003	208.854	96.1987	35.8965	20.8084	1.53078	0.699285		6.46962	7.79427	4.26443	1.20475
785	Area 10	17.883	150	86	On Fe	0.430239	192.578	73.0935	6.60087	2.89311	3639.72	1223.11	2984.3	1015.35	124.065	50.5637	40.2665	15.3218	1.65569	0.722384		3.42764	4.15725	4.11182	1.21286
786	Area 10	17.883	150	87	On Fe	0.28059	239.11	77.5832	8.90976	3.46921	3301	1155.35	3076.99	614.175	131.294	32.8844	33.1637	13.5242	1.44644	0.679583		3.72622	4.26697	4.36151	1.14512
787	Area 10	17.883	150	88	On Fe	0.318003	204.022	44.3834	16.0093	4.11521	3370.17	1498.33	3162.77	627.542	299.357	68.4195	37.5874	18.3949	1.62823	0.70063		7.84684	9.46503	4.33185	1.20622
788	Area 10	17.883	150	89	On Fe	0.355415	212.56	60.8298	15.7191	5.68298	2940.58	1429.37	3559.64	804.571	307.678	94.4581	32.2947	18.1647	1.41858	0.661697		7.39515	8.64352	4.3926	1.16881
789	Area 10	17.883	150	90	On Fe	0.430239	223.112	98.9066	3.5934	1.70332	4948.1	1620.1	2844.81	1018.38	56.2594	21.383	56.9571	22.2361	2.45314	0.890772		1.61058	1.97761	4.307	1.22789
790	Area 10	17.883	150	91	On Fe	0.411533	220.372	101.056	13.2045	7.09799	4529.61	1456.29	2828.09	862.716	194.608	81.2276	48.9037	19.4051	2.45281	0.680348		5.99193	6.88126	5.01559	1.14842
791	Area 10	17.883	150	92	On Fe	0.392827	221.279	99.8189	5.71439	2.54364	5691.21	1850.34	2690.95	776.806	87.7129	29.2326	63.2497	22.9414	2.62819	0.888918		2.58243	3.25956	4.15526	1.2622
792	Area 10	17.883	150	93	On Fe	0.729535	193.957	112.031	12.0097	8.34862	5976.59	1828.05	2449.06	999.529	171.958	97.9121	61.0162	23.2724	2.53643	0.821286		6.19192	7.0214	4.15697	1.13396
793	Area 10	17.883	150	94	On Fe	0.523769	198.612	105.103	10.5347	6.69444	4600.5	1330.07	2346.75	795.603	142.581	67.175	48.969	16.5533	2.25673	0.802619		5.30417	6.0757	4.60848	1.14546
794	Area 10	17.883	150	95	On Fe	0.411533	227.26	91.0844	13.4307	6.24089	5640.61	2193.18	2268.51	819.026	163.896	75.4891	55.9978	25.3455	1.82753	0.720132		5.90985	7.22484	3.26358	1.22251
795	Area 10	17.883	150	96	On Fe	0.411533	237.536	65.0703	10.6881	3.38295	4904.28	1806.91	2485.79	480.595	134.564	35.0396	47.5998	19.6432	1.76399	0.70874		4.49959	5.41333	3.70588	1.20307
796	Area 10	17.883	150	97	On Fe	0.205766	212.899	61.0585	12.5208	4.48305	5306.92	2121.56	2456.93	475.475	170.944	45.3796	51.9894	21.9672	1.97241	0.90654		5.88109	6.95763	3.79388	1.18305
797	Area 10	17.883	150	98	On Fe	0.261884	216.474	73.8906	10.6286	4.42233	5727.08	2109.77	2363.87	542.052	130.775	41.8984	54.4411	22.5021	2.18084	0.791726		4.90987	5.53222	4.00587	1.12676
798	Area 10	17.883	150	99	On Fe	0.28059	240.608	72.5681	11.564	4.14298	5971.75	1708.62	2576.11	508.21	146.161	37.7884	54.9907	18.0336	2.0019	0.566413		4.80617	5.67371	3.64043	1.18051
799	Area 10	17.883	150	100	On Fe	0.430239	197.681	70.6237	6.07329	2.4074	4049.5	1975.93	2281.47	687.113	84.8923	28.7277	38.9731	24.6466	1.40041	0.576333		3.07227	3.72094	3.59326	1.21114
800	Area 10	17.883	150	101	On Fe	0.561181	171.31	80.8141	7.96659	4.25037	5892.9	1914.25	2189.08	695.075	118.904	52.168	62.0924	24.1452	1.96089	0.61571		4.6504	5.4317	3.15802	1.16801
801	Area 10	17.883	150	103	On Fe	0.430239	206.689	63.6402	5.07161	1.83478	4707.31	1559.5	2333.44	321.5	63.3854	11.1301	48.0927	18.9752	1.47577	0.436331		2.45374	2.7164	3.0686	1.10704
802	Area 10	17.883	150	105	On Fe	0.448945	224.333	92.3646	5.06999	2.21965	7185.96	1989.96	2634.45	890.246	73.7129	28.41	75.7003	26.2528	1.87795	0.479027		2.26003	2.79804	2.48076	1.23805
803	Area 10	17.883	150	106	On Fe	0.318003	314.6	94.3132	6.66752	1.91206	3948.04	1690.95	1823.4	521.454	51.4586	15.7274	32.9692	20.6672	1.00325	0.58664		2.11936	2.82212	3.043	1.33159
804	Area 10	17.883	150	107	On Fe	0.505063	196.019	72.1914	3.45041	1.41701	5717.84	2310.34	2303.45	652.838	53.2929	18.5409	64.3648	33.4828	1.49117	0.653411		1.76024	2.31361	2.31675	1.31437
805	Area 10	17.883	150	110	On Fe	0.336709	196.164	76.0282	21.3331	9.67833	4518.76	1610.15	2894.94	852.784	364.7	138.745	45.3969	22.4053	1.81426	0.853506		10.8751	12.5978	3.99644	1.15841
806	Area 10	17.883	150	115	On Fe	0.392827	182.155	86.2502	2.06101	1.05289	4385.52	2147.27	2275.59	747.305	28.7716	8.78611	54.1216	31.8082	1.98379	1.01914		1.13146	1.26436	3.66544	1.11746
807	Area 10	17.883	150	116	On Fe	0.448945	167.461	79.5013	7.14831	4.60877	4044.92	1549.29	2952.49	1058.55	152.603	80.3282	39.7025	16.391	1.66825	0.685989		4.26864	5.16862	4.20188	1.21084
808	Area 10	17.883	150	117	On Fe	0.243178	220.712	82.3316	17.6274	7.94709	2819.18	877.318	3398.88	1022.27	307.898	125.089	28.8757	9.78541	1.34636	0.618683		7.98659	9.05882	4.66259	1.13425
809	Area 10	17.883	150	118	On Fe	0.355415	156.641	70.9628	8.44671	4.36906	3299.4	1041.85	2851.48	935.936	181.907	73.3194	39.2787	13.8069	1.84827	0.8461		5.39241	6.3794	4.70553	1.18303
810	Area 10	17.883	150	119	On Fe	0.299297	170.979	65.8094	8.24805	3.98777	3783.44	1398.83	2621.15	857.583	153.543	64.3414	46.9789	20.4073	1.97813	0.789197		4.82401	5.85786	4.21068	1.21431
811	Area 10	17.883	150	120	On Fe	0.448945	176.515	89.2514	7.31141	4.46345	3685.02	1815.44	2503.01	1004.68	125.007	56.9534	35.3501	19.4403	1.45855	0.762083		4.14208	4.99425	4.12602	1.20573
812	Area 10	17.883	150	121	On Fe	0.374121	175.739	69.4888	19.4934	9.08252	3537.27	1372.62	2752.59	753.942	363.68	138.13	34.0351	13.7071	1.46508	0.685969		11.0922	13.2123	4.30461	1.19113
813	Area 10	17.883	150	122	On Fe	0.318003	187.167	67.9991	10.4272	4.63083	2591.94	1785.16	2757.3	636.385	184.911	60.9486	31.0811	20.4814	1.2368	0.789795		5.57108	6.70623	3.97926	1.20376
814	Area 10	17.883	150	123	On Fe	0.392827	165.882	72.9619	5.4268	2.87619	2946.88	1208.97	2606.08	815.266	99.0937	38.9566	32.2945	14.834	1.39265	0.667501		3.27148	3.8024	4.31234	1.16229
815	Area 10	17.883	150	124	On Fe	0.374121	190.359	49.9584	11.03	3.4366	2726.03	1393.62	2951.67	568.656	201.087	52.7321	31.6082	17.5928	1.42314	0.768111		5.79431	6.81267	4.50243	1.17575
816	Area 10	17.883	150	125	On Fe	0.636005	165.989	78.5375	4.66594	2.4666	3760.98	1441.2	2737.92	1069.63	94.8781	39.923	45.8832	20.5709	1.86506	0.886499		2.811	3.46533	4.06481	1.23278
817	Area 10	17.883	150	126	On Fe	0.467651	179.225	70.2438	9.08348	4.00228	3773.02	1383.04	2915.88	1006.46	180.321	73.8617	47.3253	20.3669	1.8073	0.621791		5.0682	6.1841	3.81889	1.22018
818	Area 10	17.883	150	127	On Fe	0.299297	176.498	51.3706	6.04624	2.83489	2767.64	1291.61	3089.48	782.942	126.331	55.897	28.655	14.2976	1.14983	0.530875		3.42567	4.08908	4.01268	1.19366
819	Area 10	17.883	150	128	On Fe	0.318003	173.059	72.6527	6.99645	3.31163	3046.18	1145.75	2812.52	1150.11	138.774	67.6745	30.4068	13.8611	1.44074	0.699973		4.0428	4.93417	4.73821	1.22048
820	Area 10	17.883	150	129	On Fe	0.243178	198.465	57.8562	22.6386	9.00234	3002.16	1113.7	2875.51	812.968	370.936	154.588	26.3292	9.95122	1.06246	0.377884		11.4068	12.8999	4.03529	1.13089
821	Area 10	17.883	150	130	On Fe	0.355415	144.898	79.2636	5.01799	3.00422	3782.17	1261.49	2455.58	953.955	106.04	47.7717	46.8042	16.8761	1.93951	0.749085		3.46312	4.31834	4.14387	1.24695
822	Area 10	17.883	150	131	On Fe	0.411533	161.687	43.4251	15.3447	5.36036	3351.24	1399.66	2285.65	446.544	245.67	73.629	34.38	16.9822	1.68011	0.784666		9.49035	10.7484	4.88688	1.13256
823	Area 10	17.883	150	132	On Fe	0.318003	169.606	56.6151	18.0059	8.53003	2816.58	1008.99	2805.74	639.548	337.007	121.205	31.0745	11.9576	1.53613	0.677727		10.6163	12.0113	4.94337	1.1314
824	Area 10	17.883	150	133	On Fe	0.636005	163.867	62.9719	4.50148	2.09837	3338.06	1115.66	2706.35	861.866	96.4175	36.3342	33.0563	13.3406	1.52955	0.681659		2.74703	3.56264	4.6271	1.29691
825	Area 10	17.883	150	134	On Fe	0.542475	159.014	54.658	13.5594	5.57278	3576.51	1447.75	2610.81	668.331	258.812	84.2302	32.755	14.3437	1.3517	0.596128		8.52715	9.91311	4.12669	1.16253
826	Area 10	17.883	150	135	On Fe	0.318003	197.272	44.1643	15.6935	3.9891	2908.53	1027.31	3263.81	758.126	313.403	86.893	25.9925	10.3943	1.05588	0.464448		7.95525	9.60236	4.06226	1.20705
827	Area 10	17.883	150	136	On Fe	0.636005	188.324	49.373	13.6771	4.33667	2154.87	1499.44	2797	675.567	245.613	83.1503	19.149	13.5256	0.858521	0.594966		7.26256	8.78127	4.48338	1.20911
828	Area 10	17.883	150	137	On Fe	0.355415	157.842	69.2387	12.0638	6.56272	3385.71	1631.8	2207.92	850.978	189.533	97.9525	31.0703	18.1596	1.35088	0.691997		7.64297	8.58422	4.34783	1.12315
829	Area 10	17.883	150	138	On Fe	0.355415	168.219	54.0191	14.689	5.37191	3690.57	1724.11	3107.94	867.61	310.121	108.454	35.9794	18.9256	1.37443	0.6118		8.73209	9.97834	3.82004	1.14272
830	Area 10	17.883	150	139	On Fe	0.392827	171.221	44.759	4.37766	1.25589	2494.84	1050.52	2989.83	758.686	97.7996	25.9765	22.3836	12.8231	0.92932	0.590594		2.55673	3.27108	4.1518	1.2794
831	Area 10	17.883	150	140	On Fe	0.336709	155.066	56.1142	10.7333	4.24982	3806.35	1405.79	2830.16	770.906	229.258	78.9784	34.1882	14.7362	1.43836	0.645261		6.92177	8.10056	4.20718	1.1703
832	Area 10	17.883	150	141	On Fe	0.411533	142.626	66.2627	10.7085	5.45238	3537.44	1643.21	2174.88	834.465	189.179	91.9423	31.5358	17.232	1.2353	0.740625		7.50806	8.69835	3.91714	1.15853
833	Area 10	17.883	150	142	On Fe	0.18706	141.922	34.5644	5.42973	1.70029	2444.83	809.891	2767.27	544.25	128.34	28.3141	20.2147	6.35212	0.866744	0.470997		3.82585	4.63777	4.28769	1.21222
834	Area 10	17.883	150	143	On Fe	0.299297	162.679	40.7104	7.07375	1.96752	3479.36	821.01	2806.95	707.94	150.097	38.7083	32.7301	10.9211	1.34905	0.611156		4.34829	5.34733	4.12173	1.22975
835	Area 10	17.883	150	144	On Fe	0.392827	121.68	49.7043	19.9151	10.6129	3598	1472.89	1900.52	571.936	334.02	149.59	37.1968	20.9085	1.44857	0.879352		16.3669	17.5752	3.89434	1.07383
836	Area 10	17.883	150	145	On Fe	0.448945	84.659	46.9697	1.21624	0.538191	3755.6	986.195	1585.99	363.403	31.6618	8.95021	34.6511	12.7528	1.07411	0.363512		1.43663	1.99635	3.09978	1.3896
837	Area 10	17.883	150	146	On Fe	0.654711	130.323	56.4746	7.51231	3.83872	2981.49	1151.69	2452.21	967.442	164.801	75.5404	33.4252	16.02	1.56094	0.868135		5.76437	6.72053	4.66995	1.16587
838	Area 10	17.883	150	147	On Fe	0.243178	124.944	38.1666	1.79801	0.682137	4129.37	435.424	1742.31	378.114	30.2651	5.71602	45.5094	6.48627	2.08621	0.466393		1.43905	1.73707	4.58412	1.20709
839	Area 10	17.883	150	149	On Fe	0.318003	143.659	50.5718	2.40781	0.676097	4628.83	808.774	1810.5	327.268	40.6465	14.0511	47.3042	8.5367	2.39465	0.587893		1.67605	2.24504	5.06223	1.33948
840	Area 10	17.883	150	153	On Fe	0.411533	108.679	28.0162	5.90454	1.86979	5686.27	857.87	1287.09	188.52	76.9394	19.4135	51.6615	11.1534	1.94954	0.437012		5.43303	5.97776	3.77368	1.10026
841	Area 10	17.883	150	154	On Fe	0.486357	117.348	57.2172	9.22233	5.82977	4469.84	1545.55	2244.24	799.664	201.233	102.811	39.6745	15.6776	1.4754	0.631677		7.85895	8.96666	3.71876	1.14095
842	Area 10	17.883	150	155	On Fe	0.467651	160.159	54.3493	4.92534	1.84363	2812.84	1161.49	2314.11	683.41	85.0058	31.8207	25.0964	11.9584	0.986411	0.501424		3.07529	3.67337	3.93048	1.19448
843	Area 10	17.883	150	156	On Fe	0.336709	125.641	60.7293	4.97058	3.40897	2617.58	1319.4	1748.74	916.626	85.469	62.463	21.2585	12.1689	0.661708	0.374993		3.95619	4.88747	3.11267	1.2354
844	Area 10	17.883	150	157	On Fe	0.318003	116.121	51.6474	10.2233	5.24728	3355.65	1695.35	1983.93	755.463	187.598	89.3353	29.0976	16.4778	1.1118	0.57636		8.80403	9.45591	3.82094	1.07404
845	Area 10	17.883	150	158	On Fe	0.261884	165.652	36.4833	13.2488	4.75336	2784.1	930.69	2834.78	577.567	254.987	80.1665	23.2064	9.16696	1.02252	0.473183		7.99797	8.99494	4.4062	1.12465
846	Area 10	17.883	150	159	On Fe	0.261884	137.121	43.4795	12.3781	4.63687	4428.21	1836.07	2387.83	413.602	225.713	56.1123	41.2163	20.1059	1.50182	0.782514		9.02709	9.45263	3.64376	1.04714
847	Area 11	17.883	150	122	On Fe	0.654711	160.788	80.6675	5.41935	2.99238	4506.59	1765.33	1685.74	693.527	65.0242	30.1673	41.3417	21.5343	1.1024	0.460036		3.3705	3.8573	2.66656	1.14443
848	Area 11	17.883	150	123	On Fe	0.523769	200.951	130.827	14.0616	9.93739	6078.96	2308.56	1977.5	989.808	163.699	93.9225	53.6443	28.2524	1.3121	0.596368		6.99755	8.27807	2.44593	1.183
849	Area 11	17.883	150	124	On Fe	0.411533	186.973	92.0135	14.6711	8.22407	5307.2	2082.52	2311.47	1011.97	202.053	99.9603	47.9048	24.0787	1.17938	0.631687		7.84666	8.74132	2.46193	1.11402
850	Area 11	17.883	150	125	On Fe	0.673417	214.591	129.502	8.0135	4.92279	5692.57	2075.12	2330.91	1120.8	100.632	50.2889	48.8778	25.0435	1.26128	0.478882		3.73432	4.31729	2.58048	1.15611
851	Area 11	17.883	150	126	On Fe	0.561181	162.911	116.046	7.65904	6.05527	6733.23	2216.51	2039.36	1079.14	104.904	63.7102	63.4531	27.2911	1.43898	0.613957		4.70137	5.14397	2.26779	1.09414
852	Area 11	17.883	150	127	On Fe	0.467651	201.782	117.413	19.3167	12.3006	7210.3	2765.57	2634.21	1076.38	270.444	128.442	69.0309	33.7923	1.5881	0.598359		9.57301	10.2666	2.30056	1.07245
853	Area 11	17.883	150	128	On Fe	0.448945	199.335	57.8056	16.4145	7.28242	3972.43	2353.96	2629.82	667.105	221.768	78.0664	32.4633	24.545	0.836455	0.537996		8.23466	8.43282	2.57662	1.02406
854	Area 11	17.883	150	129	On Fe	0.336709	204.872	78.8869	5.05756	2.10826	5711.98	2702.6	2572.83	831.978	79.7156	40.2549	51.3212	30.858	1.23332	0.567831		2.46865	3.09836	2.40315	1.25508
855	Area 11	17.883	150	130	On Fe	0.561181	224.144	88.0768	21.184	9.11391	5737.23	2457.41	2779.2	950.566	289.44	110.505	49.7884	28.1591	1.32901	0.560092		9.45106	10.4145	2.66931	1.10194
856	Area 11	17.883	150	131	On Fe	0.486357	225.47	77.8407	13.9324	9.11559	6595.88	2017.35	2452.27	869.332	181.633	126.164	58.4912	23.6949	1.3141	0.426233		6.17929	7.40674	2.24665	1.19864
857	Area 11	17.883	150	132	On Fe	0.467651	187.546	99.7475	11.9309	6.60426	6467.86	2446.62	2361.2	951.109	165.883	76.8808	60.0883	29.543	1.39574	0.528151		6.36159	7.02536	2.32281	1.10434
858	Area 11	17.883	150	133	On Fe	0.467651	202.116	92.1715	8.70547	4.27097	5903.36	2051.98	2206.39	957.833	106.141	48.721	52.329	24.0536	1.35324	0.601183		4.30717	4.81062	2.58602	1.11689
859	Area 11	17.883	150	134	On Fe	0.392827	159.646	61.6107	11.2104	4.84013	6454.82	1616.29	1390.66	396.101	104.18	36.2407	55.1281	20.8631	1.31276	0.390481		7.02205	7.49136	2.3813	1.06683
860	Area 11	17.883	150	135	On Fe	0.243178	220.803	79.2117	18.135	7.05822	3579.43	1699.03	2678.88	810.016	248.254	79.772	28.0412	16.4626	0.830182	0.413351		8.2132	9.26708	2.96058	1.12832
861	Area 11	17.883	150	136	On Fe	0.205766	213.473	80.3848	18.6414	7.77544	4636.61	1793.13	3128.33	1034.91	317.671	119.17	39.372	22.5246	1.10821	0.388078		8.73241	10.1546	2.81472	1.16287
862	Area 11	17.883	150	137	On Fe	0.336709	178.524	67.5136	8.10204	3.30019	4243.99	1671.66	2082.61	674.724	102.002	34.0154	33.2345	16.4879	0.758013	0.401968		4.53834	4.89781	2.2808	1.07921
863	Area 11	17.883	150	138	On Fe	0.299297	185.371	105.634	15.556	9.40477	5750.94	2266.54	2414.25	1042.47	212.387	109.971	51.3441	26.2822	1.13585	0.381299		8.39178	8.79723	2.21224	1.04831
864	Area 11	17.883	150	139	On Fe	0.505063	148.771	56.6355	6.34784	2.82834	3572.16	1589.35	1731.46	455.887	81.097	28.2266	26.4704	14.6752	0.844998	0.428213		4.26684	4.68373	3.19224	1.09771
865	Area 11	17.883	150	140	On Fe	0.243178	200.031	62.0098	7.69961	2.49695	4450.08	1853.84	2341.84	548.533	98.6927	24.5421	34.3988	17.0247	1.07536	0.494998		3.84921	4.21432	3.12617	1.09485
866	Area 11	17.883	150	141	On Fe	0.392827	134.522	59.8184	9.73256	4.61294	4158.22	1598.2	1702.19	500.565	130.129	44.3868	29.7569	14.1993	0.772214	0.299894		7.2349	7.64478	2.59508	1.05665
867	Area 11	17.883	150	142	On Fe	0.542475	147.426	75.8238	14.3847	8.0239	4901.22	2072.14	1900.6	695.505	196.854	82.3981	40.1903	20.2561	1.05668	0.422535		9.75725	10.3575	2.62918	1.06152
868	Area 11	17.883	150	143	On Fe	0.336709	183.728	65.6561	11.9418	5.86336	4437.32	1802.37	2177.45	546.78	157.17	54.1512	35.5427	18.7657	1.06246	0.504913		6.49972	7.21807	2.98925	1.11052
869	Area 11	17.883	150	144	On Fe	0.336709	133.469	60.8696	14.0077	7.03556	4033.22	1232.87	1447.57	440.348	161.565	60.4003	31.2339	12.2746	0.848104	0.25964		10.4951	11.1612	2.71534	1.06347
870	Area 11	17.883	150	145	On Fe	0.18706	166.941	52.1757	8.74573	2.89908	2574.22	1356.89	1927.13	519.357	115.232	29.7444	17.1895	10.0807	0.53123	0.272993		5.23883	5.97947	3.09044	1.14138
871	Area 11	17.883	150	146	On Fe	0.336709	176.828	49.5683	10.8669	3.51184	2863	1412.44	1984.61	403.436	132.686	28.5694	20.1992	12.013	0.633748	0.347895		6.14547	6.68576	3.1375	1.08792
872	Area 11	17.883	150	147	On Fe	0.430239	141.395	58.8208	10.9237	5.02617	2964	1854.92	1883.55	548.679	166.704	59.2696	22.8295	16.7808	0.61754	0.350627		7.72564	8.85054	2.70501	1.14561
873	Area 11	17.883	150	148	On Fe	0.355415	76.2853	30.2668	1.0448	0.411786	5375.96	698.339	818.674	208.58	15.3218	3.89515	45.1207	8.13084	1.09778	0.267666		1.3696	1.87154	2.43298	1.36649
874	Area 11	17.883	150	149	On Fe	0.355415	97.6787	23.4645	4.85612	1.5488	4378.68	679.546	910.205	132.401	47.0602	8.91191	33.8133	6.52247	0.927078	0.277922		4.97153	5.17029	2.74175	1.03998
875	Area 11	17.883	150	150	On Fe	0.299297	135.95	40.3616	8.5591	2.79733	3582.39	1147.47	1409.43	269.286	92.2558	21.3559	25.0797	9.74476	0.695492	0.237217		6.29579	6.54562	2.77313	1.03968
876	Area 11	17.883	150	151	On Fe	0.261884	121.847	19.0492	7.65291	1.58419	1676.25	499.275	1451.93	147.227	99.0205	13.117	10.9362	3.2386	0.375456	0.176052		6.28073	6.81991	3.43316	1.08585
877	Area 11	17.883	150	152	On Fe	0.28059	135.104	35.969	8.86502	2.69183	2317.56	888.231	1670.72	393.818	115.413	30.1423	14.7887	6.31219	0.469719	0.201397		6.56163	6.90799	3.1762	1.05279
878	Area 11	17.883	150	153	On Fe	0.224472	127.374	49.6256	11.8641	4.97795	3178.88	1360.6	2181.67	723.88	219.873	76.5961	23.1411	12.2442	0.605789	0.199255		9.31441	10.0782	2.6178	1.082
879	Area 11	17.883	150	154	On Fe	0.374121	131.39	55.3424	6.46144	3.20971	4177.87	1893.6	2265.29	796.916	125.544	54.7172	37.4629	21.1986	0.945031	0.38095		4.91775	5.54207	2.52258	1.12695
880	Area 11	17.883	150	155	On Fe	0.224472	105.678	26.6988	8.76996	2.2952	2414.07	1267.03	1890.23	538.049	176.056	53.1713	17.2137	10.1322	0.414732	0.183859		8.29879	9.31399	2.40931	1.12233
881	Area 11	17.883	150	156	On Fe	0.411533	128.098	35.5791	6.4561	3.07212	2451.97	1714.48	2545.51	722.874	142.133	64.9703	19.47	15.8309	0.543939	0.326144		5.03998	5.58368	2.79373	1.10788
882	Area 11	17.883	150	157	On Fe	0.261884	154.808	45.8099	14.0996	4.30293	3561.53	1761.53	2485.64	485.353	249.702	56.7043	25.7826	15.0158	0.906686	0.37491		9.1078	10.0458	3.51665	1.10299
883	Area 11	17.883	150	158	On Fe	0.579887	108.789	55.1632	10.5452	5.98029	4409.51	1582.72	1951.17	673.433	204.05	83.1828	34.4046	14.695	0.956034	0.296372		9.69325	10.4578	2.7788	1.07888
884	Area 11	17.883	150	159	On Fe	0.617299	119.604	45.4247	6.612	2.85135	4022.43	1566.1	1662.8	423.936	101.593	29.9717	31.7721	15.5584	0.840479	0.376542		5.52824	6.10975	2.64533	1.10519
885	Area 11	17.883	150	160	On Fe	0.411533	123.375	34.5193	7.69394	2.44286	2444.92	1042.62	1954.31	490.287	134.139	41.901	17.3323	8.84361	0.528688	0.254637		6.23622	6.86379	3.0503	1.10063
886	Area 11	17.883	150	161	On Fe	0.392827	114.583	25.6393	7.0378	1.93186	2668.45	891.032	1750.79	296.376	116.9	23.9945	18.5758	7.92166	0.55919	0.267594		6.14208	6.67698	3.01032	1.08709
887	Area 11	17.883	150	162	On Fe	0.523769	114.26	46.0711	8.3519	3.98387	3394.15	1276.81	2011.65	522.758	162.471	51.4533	24.6503	11.1114	0.730941	0.278112		7.30953	8.0765	2.96524	1.10493
888	Area 11	17.883	150	163	On Fe	0.430239	110.598	49.7247	7.80678	3.72972	3638.08	1561.36	1396.84	389.389	102.495	34.9995	27.4149	13.6118	0.739103	0.330372		7.05869	7.33761	2.69599	1.03951
889	Area 11	17.883	150	164	On Fe	0.318003	111.269	30.3761	7.105	2.45729	2034.06	870.34	1090.43	214.185	77.1287	19.8716	13.9797	6.42135	0.463799	0.202359		6.38543	7.07324	3.31765	1.10772
890	Area 11	17.883	150	165	On Fe	0.336709	94.267	31.7658	3.70929	1.34466	2578.54	892.253	1058.37	234.062	46.798	11.9971	17.7636	6.63657	0.475311	0.221403		3.93488	4.42172	2.67576	1.12372
891	Area 11	17.883	150	166	On Fe	0.374121	68.5259	37.813	5.34306	3.38442	3559.2	1299.35	1135.98	385.361	94.7687	39.2194	25.2334	11.4089	0.592741	0.255545		7.79714	8.34246	2.34903	1.06994
892	Area 11	17.883	150	167	On Fe	0.448945	75.2157	32.3084	5.35191	2.72615	2048.42	1081.67	1257.27	371.024	94.2677	33.7461	14.2803	8.0654	0.456672	0.291109		7.11542	7.49784	3.19791	1.05374
893	Area 11	17.883	150	168	On Fe	0.261884	91.7311	26.4588	5.56793	1.46981	2086.92	991.023	1292.52	287.227	87.9166	21.7064	14.0237	7.65181	0.467323	0.25729		6.06984	6.80196	3.33238	1.12062
894	Area 11	17.883	150	169	On Fe	0.542475	109.919	47.8966	4.69719	2.47514	2995.81	1098.84	2207.61	825.762	100.286	37.9044	24.6661	10.8341	0.952551	0.463892		4.27331	4.54274	3.86179	1.06305
895	Area 11	17.883	150	170	On Fe	0.355415	99.6712	57.1624	8.09059	5.16793	3711.46	2134.67	1347.43	524.642	111.732	53.622	29.1426	20.0448	0.685743	0.36136		8.11729	8.29223	2.35306	1.02155
896	Area 11	17.883	150	171	On Fe	0.336709	130.689	63.1149	10.8731	5.7219	4107.16	2245.88	1743.21	579.157	153.759	60.5588	32.5666	21.0886	0.891597	0.558358		8.31986	8.82042	2.73777	1.06016
897	Area 11	17.883	150	172	On Fe	0.374121	127.831	64.9646	13.0822	7.44963	4116.22	2049.9	1532.77	616.188	173.293	81.0342	34.2839	20.9519	0.939439	0.466654		10.234	11.3059	2.74017	1.10473
898	Area 11	17.883	150	173	On Fe	0.336709	135.284	56.4849	13.8493	7.36716	2753.04	1975	1763.39	558.523	202.455	85.9153	21.0224	17.7141	0.789079	0.497532		10.2372	11.481	3.75351	1.1215
899	Area 11	17.883	150	174	On Fe	0.318003	116.068	50.8939	12.2989	6.44693	3011.89	1447.76	1715.67	525.056	203.318	80.1898	22.1834	11.967	0.76313	0.375085		10.5963	11.8507	3.44009	1.11838
900	Area 11	17.883	150	175	On Fe	0.299297	95.7612	56.7591	6.87104	4.5648	2002.37	678.08	1187.09	640.701	91.5568	54.8874	15.1575	5.34005	0.576664	0.258052		7.17518	7.71271	3.80447	1.07492
901	Area 11	17.883	150	176	On Fe	0.486357	135.35	66.3138	2.25612	1.00827	4390.08	2023.91	1806.47	690.814	32.8567	9.44446	36.5065	26.1281	1.15494	0.434571		1.66688	1.81884	3.16366	1.09116
902	Area 11	17.883	150	177	On Fe	0.448945	119.275	79.3796	4.59002	3.39421	5791.19	2394.07	2070.55	870.589	88.811	43.7505	52.7339	27.5321	1.16032	0.531838		3.84826	4.28925	2.20033	1.11459
903	Area 11	17.883	150	178	On Fe	0.224472	200.484	54.1209	7.45586	2.43177	2251.27	1712.41	2240.39	505.222	90.4769	23.8466	17.1252	16.3625	0.596469	0.333247		3.71894	4.03844	3.48299	1.08591
904	Area 11	17.883	150	179	On Fe	0.168354	173.411	54.9567	6.10759	2.08083	3072.11	2379.1	2016.08	643.764	81.1633	27.86	27.9471	25.1031	0.758013	0.428712		3.52204	4.0258	2.71232	1.14303
905	Area 11	17.883	150	180	On Fe	0.261884	121.652	55.8711	7.06177	4.32799	3275.38	1576.05	1792.51	434.412	118.86	42.2588	30.5358	19.1214	1.03051	0.397055		5.80491	6.63093	3.37475	1.1423
906	Area 11	17.883	150	181	On Fe	0.467651	108.15	44.1493	4.75982	2.03883	2403.27	1034.58	1761.71	633.892	94.635	33.9915	18.9342	8.84587	0.679975	0.290868		4.40115	5.37176	3.59126	1.22054
907	Area 11	17.883	150	182	On Fe	0.28059	146.679	48.5298	10.0542	3.81201	2472.19	858.273	2166.63	550.368	165.807	44.7866	16.4998	6.39053	0.827601	0.355049		6.85457	7.65279	5.01582	1.11645
908	Area 11	17.883	150	183	On Fe	0.355415	124.761	61.188	8.44377	4.36375	4583.71	2373.12	2296.86	850.093	168.154	69.5205	41.483	26.6196	1.18607	0.566467		6.76795	7.32105	2.85917	1.08172
909	Area 11	17.883	150	184	On Fe	0.636005	128.262	69.0595	7.46189	5.44013	3306.72	1748.13	2133.28	873.749	146.825	99.5476	25.2672	15.4329	0.828917	0.403348		5.81771	6.88261	3.28061	1.18304
910	Area 11	17.883	150	185	On Fe	0.28059	122.429	44.2993	6.22937	2.14728	2177.22	1446.87	2183.45	792.164	127.797	48.1513	18.9864	14.3756	0.596469	0.369517		5.08815	5.85301	3.14157	1.15032
911	Area 11	17.883	150	186	On Fe	0.299297	146.689	36.7395	10.8902	5.20595	1517.44	976.017	2248.81	599.072	192.893	86.1472	11.7674	7.4737	0.454342	0.271557		7.424	8.57754	3.861	1.15538
912	Area 11	17.883	150	187	On Fe	0.205766	105.118	30.7541	10.2789	3.90007	1453.02	980.627	1672.6	428.999	190.877	61.5332	12.7953	10.5299	0.47277	0.256696		9.77851	11.412	3.69487	1.16705
913	Area 11	17.883	150	188	On Fe	0.430239	134.492	55.9355	13.1118	6.53937	3251.43	1355.56	2141.62	673.213	240.668	95.4947	27.8574	11.6799	1.16944	0.319861		9.74909	11.2377	4.19794	1.15269
914	Area 11	17.883	150	189	On Fe	0.448945	119.99	41.8416	10.0701	4.27698	2715.83	1877.65	1580.74	414.302	151.466	53.3487	22.7986	15.5884	0.876064	0.59834		8.3924	9.58197	3.84262	1.14174
915	Area 11	17.883	150	190	On Fe	0.299297	122.057	39.8791	7.1751	2.99374	1872.07	946.02	1865.37	617.893	127.824	50.9864	16.1711	7.50413	0.671028	0.378711		5.87848	6.85246	4.14956	1.16569
916	Area 11	17.883	150	191	On Fe	0.411533	115.76	52.6783	8.12096	4.40147	3143.99	1554.16	2464.76	758.861	193.027	67.9746	25.6363	14.3576	1.15142	0.429577		7.01535	7.83149	4.49137	1.11634
917	Area 11	17.883	150	192	On Fe	0.411533	127.073	29.8515	7.81086	2.73148	1349.14	681.545	1751.25	444.936	127.643	41.1133	11.2956	6.18893	0.686278	0.384401		6.14674	7.28866	6.07561	1.18578
918	Area 11	17.883	150	193	On Fe	0.355415	121.747	51.3104	10.3303	4.89272	2274.45	1300.18	2334.53	895.89	227.113	96.3334	20.275	13.6584	0.688686	0.323414		8.48502	9.72846	3.39672	1.14654
919	Area 11	17.883	150	194	On Fe	0.430239	116.209	56.9102	5.88122	3.46471	2317.3	1030.56	1629.69	655.387	98.6994	41.3315	20.2743	8.75077	0.936035	0.457163		5.06088	6.05633	4.61686	1.19669
920	Area 11	17.883	150	195	On Fe	0.261884	68.5806	25.6681	2.8998	1.11576	1616.28	900.787	1336.19	488.148	64.0272	21.1301	11.8668	7.51776	0.467323	0.337378		4.22831	4.79177	3.93807	1.13326
921	Area 11	17.883	150	196	On Fe	0.261884	123.992	45.351	12.0066	4.58097	2808.19	1331.25	2408.22	829.066	263.566	101.053	22.0081	11.884	0.83479	0.371873		9.68334	10.9444	3.7931	1.13023
922	Area 11	17.883	150	197	On Fe	0.299297	112.858	37.2598	9.3839	3.79614	2146.56	1047.32	2183.12	536.12	202.098	62.822	17.3803	9.61922	0.716462	0.25926		8.31475	9.25731	4.12226	1.11336
923	Area 11	17.883	150	198	On Fe	0.336709	93.8165	27.5648	1.46632	0.420894	4633.55	1068.01	1136.15	284.162	25.0641	6.58671	46.6768	15.4511	1.48807	0.548945		1.56297	2.20607	3.18802	1.41146
924	Area 11	17.883	150	199	On Fe	0.243178	121.417	15.0357	2.63679	0.976809	1260.59	866.542	1493.86	284.237	43.8448	19.8691	9.47612	6.36042	0.481763	0.28471		2.17168	2.935	5.08398	1.35149
925	Area 11	17.883	150	200	On Fe	0.28059	141.274	46.5564	6.56116	2.48327	1482.91	1141.57	2186.71	701.013	118.392	41.5973	12.6116	10.2196	0.652388	0.450668		4.64429	5.41415	5.17292	1.16577
926	Area 11	17.883	150	201	On Fe	0.205766	145.166	53.0691	7.25422	2.79697	2526.43	1401.15	2151.29	697.721	132.065	43.0333	22.8251	13.8891	0.859119	0.48056		4.9972	6.13889	3.76392	1.22847
927	Area 11	17.883	150	202	On Fe	0.205766	132.98	42.2792	12.0734	3.43976	1725.5	963.192	2528.18	684.997	274.283	75.6912	16.7198	10.1631	0.8032	0.372836		9.07909	10.849	4.80389	1.19494
928	Area 11	17.883	150	203	On Fe	0.205766	118.843	30.321	11.0669	4.66952	1065.49	792.112	1883.61	382.536	202.147	76.2508	9.99933	7.46793	0.482937	0.168265		9.31217	10.7319	4.82969	1.15246
929	Area 11	17.883	150	204	On Fe	0.336709	90.4707	27.469	3.82113	2.30584	1241.51	951.887	1428.43	378.172	73.3191	43.8294	9.01538	7.07813	0.450458	0.266093		4.22361	5.13284	4.99655	1.21527
930	Area 11	17.883	150	205	On Fe	0.355415	112.1	29.3036	6.22172	2.39023	1739.02	935.667	2061.25	422.889	128.749	26.7504	14.2446	7.40332	0.600393	0.26284		5.55016	6.24615	4.21488	1.1254
931	Area 11	17.883	150	206	On Fe	0.28059	113.791	37.2702	9.40184	3.66672	1189.48	826.838	1834.94	476.705	170.188	48.2678	9.84547	7.58871	0.4138	0.188804		8.26235	9.27485	4.20295	1.12254
932	Area 12	5.45452	90	3	on Fe	0.247133	109.955	49.69	4.44586	2.54555	3428.74	1383.27	747.294	208.229	36.8044	12.7462	21.7939	9.77827	0.366669	0.169735		4.04335	4.92502	1.68244	1.21805
933	Area 12	5.45452	90	4	on Fe	0.339807	98.2005	23.1465	1.91668	0.63701	2174.85	1082.04	685.62	98.0281	14.5167	3.11001	14.2834	8.4212	0.416669	0.34873		1.9518	2.11732	2.91715	1.0848
934	Area 12	5.45452	90	5	on Fe	0.432482	106.268	26.5538	4.09883	1.15416	2364.2	517.052	465.237	101.468	23.3489	5.88852	12.4929	4.16385	0.261906	0.156133		3.85705	5.01872	2.09644	1.30118
935	Area 12	5.45452	90	6	on Fe	0.339807	116.101	15.3347	4.48336	1.08265	2334.81	614.078	436.402	61.3445	19.3168	3.76106	14.4834	4.84364	0.300002	0.205346		3.86161	4.42637	2.07135	1.14625
936	Area 12	5.45452	90	18	on Fe	0.463374	178.702	68.3834	4.96225	2.43069	6840.35	2122.2	897.141	161.462	32.4624	11.5366	48.9625	18.8561	1.01445	0.479415		2.77683	3.61843	2.07189	1.30308
937	Area 12	5.45452	90	65	on Fe	0.401591	111.961	34.8733	3.52566	1.59854	3184.93	1885.5	1528.81	329.516	67.1145	23.0024	30.9412	18.978	0.973082	0.768346		3.14901	4.38998	3.14494	1.39408
938	Area 12	5.45452	90	66	on Fe	0.556048	96.5357	26.3672	4.50188	1.77774	3079.94	1272.51	1413.84	376.13	108.483	38.3064	29.3335	12.0455	1.22223	0.599867		4.66343	7.67291	4.16667	1.64534
939	Area 12	5.45452	90	67	on Fe	0.216241	84.9624	25.0001	4.55717	1.93858	1971.94	531.933	1389.41	404.415	119.534	39.6833	23.9644	6.93585	0.969053	0.274273		5.36375	8.6032	4.04372	1.60395
940	Area 12	5.45452	90	68	on Fe	0.278024	153.838	29.3549	1.99631	0.414478	1761.99	442.704	1543.21	310.554	21.8168	5.03586	35.3224	9.35275	0.672226	0.366669		1.29767	1.41373	1.90311	1.08944
941	Area 12	5.45452	90	69	on Fe	0.401591	158.5	38.2872	2.63719	1.11402	2193.12	835.443	1619.19	343.328	40.7143	10.5345	46.9618	12.1243	1.14231	0.817		1.66385	2.51448	2.43243	1.51124
942	Area 12	5.45452	90	70	on Fe	0.339807	147.984	43.2858	3.78335	1.44188	2082.39	617.153	1562.49	460.513	66.717	27.7939	35.5669	11.5107	0.833338	0.396305		2.55659	4.26991	2.34302	1.67016
943	Area 12	5.45452	90	71	on Fe	0.216241	133.232	37.4594	1.80715	0.74417	3376.89	1853.12	2276.8	514.354	43.1883	10.6638	34.8335	17.9708	1.10001	0.916672		1.3564	1.89688	3.15789	1.39847
944	Area 12	5.45452	90	72	on Fe	0.432482	123.476	35.6585	2.99883	1.29359	3261.6	2020.09	1803.13	561.976	53.6777	18.8604	29.7787	19.97	1.02143	0.569469		2.42868	2.97691	3.43008	1.22573
945	Area 12	5.45452	90	73	on Fe	0.278024	174.514	33.4646	5.33707	1.74034	1603.4	856.177	1831.65	287.814	97.045	24.5547	24.7298	12.3711	0.712967	0.497411		3.05825	5.29822	2.88303	1.73244
946	Area 12	5.45452	90	74	on Fe	0.247133	181.432	21.9234	3.75835	0.934825	1677.26	780.006	1914.49	271.453	65.2212	10.5043	20.8543	7.11925	0.802088	0.642138		2.07149	3.40671	3.84615	1.64457
947	Area 12	5.45452	90	75	on Fe	0.278024	175.41	19.8128	4.64447	1.31886	2625.59	836.427	2698.72	369.537	89.5283	17.2247	27.0724	7.60838	0.977783	0.388911		2.64778	3.31743	3.61174	1.25291
948	Area 12	5.45452	90	76	on Fe	0.278024	165.592	26.1634	4.9704	1.88185	2506.02	634.211	2172.41	303.289	90.2005	17.2015	32.7557	8.33365	0.916672	0.467413		3.0016	4.15209	2.79851	1.38329
949	Area 12	5.45452	90	77	on Fe	0.339807	182.251	32.599	3.70002	1.2156	1958.63	728.402	2455.91	312.425	69.0337	14.5456	22.7668	10.8981	0.483336	0.262786		2.03018	2.81092	2.12299	1.38457
950	Area 12	5.45452	90	78	on Fe	0.401591	102.442	41.4946	4.06156	2.2921	3560.47	1492.73	1587.94	690.066	102.724	64.9263	47.3003	16.7314	1.32565	0.76017		3.96476	6.46897	2.80262	1.63162
951	Area 12	5.45452	90	79	on Fe	0.556048	119.85	31.9436	1.68056	0.563322	4411.11	610.114	895.914	202.635	13.3019	3.67972	79.7199	11.0969	2.04723	0.734011		1.40223	1.48473	2.56803	1.05884
952	Area 12	5.45452	90	80	on Fe	0.278024	174.534	38.2489	4.46114	1.81492	2055.77	1038.95	1540.01	373.917	63.8207	20.3407	43.1243	16.0257	0.916672	0.493643		2.55602	4.14418	2.12565	1.62134
953	Area 12	5.45452	90	81	on Fe	0.463374	164.854	48.4171	2.72557	1.37696	1955.8	791.104	1617.53	454.722	45.6747	21.319	39.4413	13.7609	0.757782	0.653227		1.65332	2.82372	1.92129	1.70791
954	Area 12	5.45452	90	82	on Fe	0.370699	201.989	42.8816	3.5903	1.22974	1920.38	784.569	1621.42	369.724	44.1225	12.6154	45.8183	18.2007	0.993061	0.452183		1.77748	2.72122	2.16739	1.53094
955	Area 12	5.45452	90	83	on Fe	0.58694	149.63	69.9495	2.24826	1.31189	4975.94	1894.62	1688.95	546.787	30.8098	9.09339	53.6977	18.6747	2.04563	1.01758		1.50255	1.8242	3.80952	1.21407
956	Area 12	5.45452	90	84	on Fe	0.494265	101.693	30.745	3.71252	1.82784	4373.27	1182.26	1244.67	322.955	76.3817	33.3622	55.4243	12.583	1.90209	0.720623		3.6507	6.13671	3.43188	1.68097
957	Area 12	5.45452	90	85	on Fe	0.278024	148.093	33.3051	2.77039	0.758373	3487.87	2407.02	2031.1	421.161	58.9725	11.411	36.8095	26.6907	1.01852	0.716595		1.8707	2.90348	2.76702	1.55208
958	Area 12	5.45452	90	86	on Fe	0.247133	216.105	27.9413	3.91877	1.51795	1140.18	909.946	1601.63	163.782	44.9627	12.7752	17.8751	10.8422	0.389585	0.420786		1.81336	2.80731	2.17949	1.54812
959	Area 12	5.45452	90	87	on Fe	0.370699	200.751	42.031	6.03476	1.86057	1897.89	1030.6	2148.66	378.196	104.103	25.9423	28.3404	11.7333	0.93195	0.465502		3.00609	4.84503	3.28841	1.61174
960	Area 12	5.45452	90	88	on Fe	0.370699	167.354	41.1478	3.80419	1.40957	2298.84	889.624	1635.51	287.068	58.8503	13.4038	43.3127	16.6399	1.3139	0.339255		2.27314	3.59828	3.03351	1.58296
961	Area 12	5.45452	90	89	on Fe	0.308916	186.304	51.0584	4.07002	1.50637	3252.37	916.238	2321.98	586.982	87.3222	24.3739	45.7603	14.7744	1.19167	0.719196		2.18461	3.76067	2.60417	1.72144
962	Area 12	5.45452	90	90	on Fe	0.370699	159.104	55.8304	4.65975	1.99988	3791.29	1328.51	2102.23	627.125	91.2241	34.0776	44.9322	14.6245	1.3139	0.819275		2.92875	4.33939	2.92418	1.48165
963	Area 12	5.45452	90	92	on Fe	0.401591	127.925	36.7652	2.42565	1.06942	7159.19	940.988	1512.62	297.542	37.1746	9.77081	77.353	13.3418	2.42565	0.714588		1.89615	2.45763	3.13582	1.29611
964	Area 12	5.45452	90	93	on Fe	0.370699	182.815	59.3237	4.18613	1.95565	1926.39	800.597	1846.79	577.477	71.1796	27.0451	43.2975	13.2202	0.962505	0.601102		2.28982	3.85424	2.22301	1.6832
965	Area 12	5.45452	90	94	on Fe	0.154458	206.214	33.6448	7.84671	1.75561	2967.05	1232.66	2406.01	433.479	158.621	41.4837	41.5069	12.4002	1.65001	1.04517		3.80512	6.5927	3.97527	1.73259
966	Area 12	5.45452	90	95	on Fe	0.247133	216.839	30.2907	6.64587	1.38154	1899.71	1098.56	2030.98	217.062	112.636	28.5948	30.4793	11.8412	0.939589	0.549457		3.06489	5.5459	3.08271	1.80949
967	Area 12	5.45452	90	96	on Fe	0.216241	219.163	40.7853	5.47384	1.74386	1651.76	526.359	1802.62	362.865	80.1171	22.7603	38.7097	10.9972	0.785719	0.293989		2.49761	4.44448	2.02977	1.77949
968	Area 12	5.45452	90	97	on Fe	0.247133	195.068	47.9162	7.49379	2.55249	3572.52	1770.53	2241.1	312.867	143.505	28.8987	36.7815	16.9983	1.26042	0.420786		3.84164	6.40332	3.42679	1.66682
969	Area 12	5.45452	90	98	on Fe	0.339807	197.001	52.5847	6.18337	2.21689	3516.8	1465.39	2216.83	517.137	114.917	42.3197	38.5669	15.0469	1.53334	0.887886		3.13875	5.18386	3.9758	1.65157
970	Area 12	5.45452	90	99	on Fe	0.247133	225.524	42.1253	3.46044	0.845485	2372	927.681	2509.21	619.623	54.1066	10.2482	36.4835	12.4586	1.05417	0.36338		1.5344	2.15632	2.88945	1.40532
971	Area 12	5.45452	90	100	on Fe	0.494265	161.036	58.6248	4.91565	2.1119	3528.62	989.872	1732.53	511.849	89.8453	39.1713	56.2378	16.2887	1.74168	0.800537		3.05251	5.18578	3.09698	1.69886
972	Area 12	5.45452	90	101	on Fe	0.463374	187.991	60.2528	5.81781	2.3717	3960.84	1986.09	1901.56	528.964	103.327	42.0975	49.8669	21.2806	2.00446	1.2327		3.09473	5.43383	4.01961	1.75583
973	Area 12	5.45452	90	102	on Fe	0.278024	179.647	75.3184	3.95187	1.97055	2644.66	926.059	1551.29	837.466	62.1503	39.9153	64.8189	12.3527	1.01852	0.716595		2.1998	4.00636	1.57134	1.82124
974	Area 12	5.45452	90	103	on Fe	0.370699	240.489	84.432	2.99446	1.40133	3132.24	1192.89	1489.94	430.257	20.0751	6.48585	72.1879	19.015	1.23751	0.407143		1.24516	1.34737	1.71429	1.08209
975	Area 12	5.45452	90	104	on Fe	0.494265	188.617	74.1808	2.80731	1.15315	3109.14	1322.99	1266.53	456.04	23.8105	9.39795	70.0796	23.8757	1.31772	0.709163		1.48837	1.87998	1.88031	1.26312
976	Area 12	5.45452	90	105	on Fe	0.370699	157.072	66.2437	4.24725	2.10466	2808.29	929.335	1563.66	752.525	69.499	43.2456	65.099	15.1791	1.4514	0.582165		2.70402	4.44464	2.22952	1.64372
977	Area 12	5.45452	90	106	on Fe	0.278024	195.496	56.9143	4.21669	1.53935	2656.58	1234.55	1505.26	482.911	66.8559	29.2414	46.4651	17.1153	1.20186	0.661727		2.15692	4.4415	2.58658	2.05918
978	Area 12	5.45452	90	107	on Fe	0.617832	233.504	80.8406	4.96836	2.41974	2198.03	1253.57	1435.16	550.357	48.5103	21.9548	57.5487	28.2914	1.30167	0.606303		2.12774	3.38013	2.26187	1.5886
979	Area 12	5.45452	90	108	on Fe	0.463374	182.674	75.7111	3.65446	1.78352	2996.72	1284.78	1504.39	587.158	49.5614	23.6227	73.236	21.3333	1.50334	0.650772		2.00054	3.29444	2.05274	1.64678
980	Area 12	5.45452	90	109	on Fe	0.278024	203.888	53.9055	6.80374	3.29294	1895.03	789.526	1800.49	527.791	108.188	42.7669	38.1947	11.9797	1.05927	0.665947		3.337	6.0088	2.77333	1.80066
981	Area 12	5.45452	90	110	on Fe	0.370699	225.96	59.7681	5.79031	2.02719	2251.28	972.47	2339.29	507.863	98.7867	27.0973	36.3308	17.0693	1.1764	0.549772		2.56254	4.22294	3.23802	1.64795
982	Area 12	5.45452	90	111	on Fe	0.370699	189.537	57.0774	3.02502	1.32781	2675.69	1376.62	1683.59	404.526	45.2378	16.0158	43.5725	19.2978	0.993061	0.326636		1.596	2.68698	2.2791	1.68357
983	Area 12	5.45452	90	112	on Fe	0.339807	157.951	23.595	2.00001	0.54666	5090.39	694.303	1007.51	114.652	13.9334	1.92457	106.734	13.605	2.48335	0.71177		1.26622	1.38296	2.32667	1.09219
984	Area 12	5.45452	90	113	on Fe	0.339807	225.551	88.902	5.01669	2.40619	3859.44	2232.57	1903.74	672.449	63.3837	26.6037	52.1836	23.4423	2.10001	1.15184		2.22419	3.32942	4.02427	1.49691
985	Area 12	5.45452	90	114	on Fe	0.278024	224.605	50.3717	10.5315	2.42375	2726.02	1216.03	2180.62	412.683	182.275	52.9903	28.6409	12.1665	0.875931	0.714638		4.68892	8.35887	3.05832	1.78269
986	Area 12	5.45452	90	115	on Fe	0.339807	206.568	72.5439	4.63336	1.91071	3693.09	2388.81	2455.61	890.524	80.5171	17.9594	41.7669	30.9752	1.43334	1.01023		2.24302	3.2789	3.43176	1.46182
987	Area 12	5.45452	90	116	on Fe	0.308916	126.867	73.5469	5.72003	4.13287	4776.74	2328.85	1407.64	718.518	114.089	77.185	50.0686	29.4134	1.74168	1.09063		4.50867	8.10498	3.47858	1.79764
988	Area 12	5.45452	90	117	on Fe	0.494265	183.38	83.3494	3.94169	1.83457	4389.43	1817.54	1911.86	687.017	57.3149	25.3643	59.1368	22.3635	1.73022	0.88551		2.14946	2.99787	2.92579	1.39471
989	Area 12	5.45452	90	118	on Fe	0.370699	200.828	73.0235	3.25418	1.38552	2795.21	1433.1	1653.03	521.774	40.5474	14.5414	57.4753	23.7794	1.16112	0.673991		1.62039	2.45291	2.0202	1.51378
990	Area 12	5.45452	90	119	on Fe	0.401591	249.137	52.5057	5.55644	1.7431	1685.28	833.914	1691.68	397.893	54.958	16.3543	47.399	24.4757	1.01539	0.573026		2.23027	3.24872	2.14222	1.45665
991	Area 12	5.45452	90	120	on Fe	0.339807	198.684	83.2271	5.05003	2.76144	2368.28	1245.26	1513.56	655.526	63.8004	35.0265	69.9504	28.6107	1.16667	0.652179		2.54173	4.21526	1.66786	1.65842
992	Area 12	5.45452	90	121	on Fe	0.679615	77.0254	21.17	1.18334	0.535934	3282.82	672.55	588.303	110.449	8.52505	2.04368	32.1418	8.827	1.33334	0.571921		1.5363	1.44909	4.1483	0.943236
993	Area 12	5.45452	90	122	on Fe	0.432482	91.9291	20.9904	1.19167	0.327564	4237.84	831.362	885.531	121.452	13.3179	2.65249	55.1182	14.1559	1.59763	0.759076		1.2963	1.50395	2.89855	1.16019
994	Area 12	5.45452	90	123	on Fe	0.370699	116.478	42.1417	2.04723	1.32166	2894.47	1101.5	1546.06	639.547	42.6252	22.0408	51.7614	19.7988	1.35973	0.942827		1.75761	2.75703	2.62692	1.56862
995	Area 12	5.45452	90	126	on Fe	0.401591	168.569	35.8718	2.83463	0.927653	2053.4	696.803	1577.41	335.394	40.7989	10.3172	49.9657	14.7768	1.00129	0.452898		1.68159	2.58645	2.00395	1.5381
996	Area 12	5.45452	90	127	on Fe	0.58694	164.721	48.98	5.53863	2.33473	2787.16	862.543	1810.11	595.508	119.872	57.5059	64.8811	21.2008	1.34124	0.529426		3.36243	6.62235	2.06722	1.96951
997	Area 12	5.45452	90	128	on Fe	0.185349	160.845	71.3859	2.44446	1.11618	2428.66	1448.56	1366.54	469.83	28.8446	12.1409	49.5003	25.7413	1.71112	1.12816		1.51976	2.11077	3.45679	1.38889
998	Area 12	5.45452	90	129	on Fe	0.339807	162.901	44.9588	6.53337	2.8594	3090.6	1254.13	1957.46	543.45	141.351	55.3432	50.3503	14.5548	1.43334	0.584478		4.01064	7.22113	2.84674	1.80049
999	Area 12	5.45452	90	130	on Fe	0.339807	152.751	52.8978	5.33336	2.73832	2554.18	851.496	1562.64	642.207	107.151	60.5692	62.3337	20.3237	1.36667	0.615543		3.49154	6.85701	2.19251	1.96389
1000	Area 12	5.45452	90	134	on Fe	0.432482	172.4	33.6359	6.10241	2.24357	2084.73	874.307	1818.05	468.97	137.619	48.7954	43.6205	12.7642	1.08691	0.525798		3.53969	7.56958	2.49174	2.13849
1001	Area 12	5.45452	90	135	on Fe	0.401591	200.906	55.9789	4.49874	1.21522	1859.69	989.532	1494.57	391.304	49.2041	16.5884	48.6964	22.3906	0.930774	0.699966		2.23923	3.29219	1.91138	1.47024
1002	Area 12	5.45452	90	136	on Fe	0.278024	213.136	52.0316	3.82965	1.39456	2681.37	977.68	1804.76	427.997	60.1744	20.3967	62.9448	19.8687	1.18149	0.587751		1.79681	3.3342	1.87702	1.85562
1003	Area 12	5.45452	90	138	on Fe	0.308916	158.951	40.6682	4.08836	1.1369	3046.16	1550.74	1996.68	436.992	80.7404	25.4092	39.7469	17.6505	1.43001	0.867697		2.57209	4.04374	3.59779	1.57216
1004	Area 12	5.45452	90	139	on Fe	0.463374	158.951	38.5842	5.13336	2.2867	3267.19	1852.89	2060.29	607.663	131.732	56.4349	34.4546	16.5742	1.08778	0.687606		3.22953	6.39386	3.15715	1.97981
1005	Area 12	5.45452	90	140	on Fe	0.339807	153.268	41.7661	4.08336	2.03177	2570.91	1653.66	1686.61	442.517	82.2005	29.7924	39.2169	18.5205	0.950005	0.554981		2.6642	4.87371	2.42244	1.82933
1006	Area 12	5.45452	90	141	on Fe	0.308916	239.728	68.8645	4.49169	1.6875	3119.29	1236.6	1770.88	543.48	46.8053	17.3102	56.577	16.9135	1.33834	0.806347		1.87366	2.64305	2.36552	1.41063
1007	Area 12	5.45452	90	142	on Fe	0.494265	183.117	52.2859	5.16774	2.32598	2800.44	1302.89	1856.35	506.43	98.3016	39.796	49.2138	14.4027	1.27188	0.565941		2.8221	5.29542	2.5844	1.87641
1008	Area 12	5.45452	90	143	on Fe	0.247133	224.08	19.6967	7.35629	0.952318	1172.93	379.54	2394.14	353.18	126.959	25.6444	19.273	7.31596	0.710421	0.359227		3.28288	5.30291	3.68609	1.61532
1009	Area 12	5.45452	90	144	on Fe	0.278024	167.792	43.6614	5.21484	1.87887	3285.6	1716.24	1839.54	484.373	102.056	33.7318	43.7558	22.2158	1.20186	0.953123		3.10793	5.54793	2.74674	1.78509
1010	Area 12	5.45452	90	145	on Fe	0.216241	178.463	53.536	5.21193	1.67981	1301.05	349.033	1955.78	652.931	104.186	39.6629	23.3358	5.89025	0.41905	0.377424		2.92046	5.32708	1.79574	1.82406
1011	Area 12	5.45452	90	146	on Fe	0.247133	179.966	24.8968	5.52295	1.11921	3263.15	1410.69	1569.66	286.955	83.0046	20.5027	39.3481	15.7536	1.32917	0.948845		3.06889	5.28805	3.37798	1.72312
1012	Area 12	5.45452	90	147	on Fe	0.216241	199.913	74.6464	4.50479	2.13503	1533.23	327.244	2018.01	833.08	71.9456	40.3427	21.0573	4.99893	0.445241	0.483404		2.25337	3.56517	2.11443	1.58215
1013	Area 12	5.45452	90	148	on Fe	0.247133	234.324	44.2712	6.07295	1.38739	2715.27	600.397	1972.47	308.286	84.9526	18.2052	43.8398	12.5042	0.985422	0.595585		2.59169	4.30691	2.24778	1.66182
1014	Area 12	5.45452	90	149	on Fe	0.463374	241.989	107.415	3.54446	1.65243	8705.09	3052.85	2331.38	837.577	48.058	19.2344	97.0205	36.5578	2.94557	1.65214		1.46472	2.06136	3.03603	1.40734
1015	Area 12	5.45452	90	150	on Fe	0.401591	253.918	75.6028	3.42694	1.37273	8621.19	4408.28	2882.23	653.698	47.4554	10.9139	85.6171	53.1885	2.77822	1.4568		1.34963	1.64648	3.24493	1.21996
1016	Area 12	5.45452	90	151	on Fe	0.432482	209.08	78.3593	2.64525	1.45555	6370.15	2793.92	2341.9	620.479	30.5383	7.12549	70.9766	35.9355	2.09525	1.1611		1.26519	1.304	2.95203	1.03067
1017	Area 12	5.45452	90	152	on Fe	0.278024	282.07	54.3845	3.34076	1.15143	5804.2	2784.1	2985.38	301.887	40.0076	6.31292	52.0058	26.1518	1.83334	1.26687		1.18437	1.34012	3.52526	1.1315
1018	Area 12	5.45452	90	153	on Fe	0.278024	199.671	58.3483	2.34261	1.09916	9877.16	3160.35	1707.62	401.105	23.3038	5.12799	106.415	38.7235	4.01299	1.07076		1.17323	1.3647	3.77106	1.1632
1019	Area 12	5.45452	90	154	on Fe	0.278024	249.538	70.4045	2.8315	0.686655	2123.28	1827.56	2270.31	582.737	31.1465	7.79734	18.5575	15.7699	0.712967	0.480221		1.13469	1.3719	3.84193	1.20905
1020	Area 12	5.45452	90	155	on Fe	0.247133	255.27	57.9569	2.68126	0.732928	891.028	421.929	1961.04	625.477	28.4397	7.28373	9.09797	4.55228	0.435419	0.276091		1.05036	1.45024	4.78589	1.3807
1021	Area 12	5.45452	90	156	on Fe	0.370699	223.5	34.7325	2.87224	0.759268	2127.44	2205.82	1807.28	486.343	27.546	8.45514	25.9571	25.7156	0.916672	1.0604		1.28512	1.52417	3.53149	1.18601
1022	Area 12	5.45452	90	157	on Fe	0.154458	140.764	56.5707	2.20001	1.0125	2042.86	1167.22	708.074	197.928	15.0334	4.58519	24.5668	12.6799	0.953339	1.02405		1.56291	2.12314	3.8806	1.35846
1023	Area 12	5.45452	90	158	on Fe	0.370699	196.55	71.1372	6.56948	3.30726	6451.84	2164.76	1755.55	541.082	98.1603	37.8147	78.0546	24.946	2.73474	0.78353		3.3424	5.59143	3.50362	1.67288
1024	Area 12	5.45452	90	159	on Fe	0.556048	289.933	100.012	3.82965	1.5038	7519.98	3042.12	2589.51	680.237	46.8521	14.4879	82.8977	39.7897	2.60742	1.29416		1.32087	1.80931	3.14535	1.36978
1025	Area 12	5.45452	90	160	on Fe	0.494265	288.603	116.772	3.99898	2.13091	7887.73	3113.6	2608.93	726.294	38.2023	10.3246	83.2911	40.9165	2.48647	1.28764		1.38564	1.46429	2.98528	1.05676
1026	Area 12	5.45452	90	161	on Fe	0.58694	228.888	80.074	6.92811	3.41108	2149.6	1257.05	1517.12	724.832	89.3996	57.6663	54.46	23.0492	1.06141	0.651286		3.02685	5.89272	1.94897	1.94681
1027	Area 12	5.45452	90	162	on Fe	0.308916	316.948	71.2932	8.92838	3.20477	1551.82	686.595	1549.03	541.236	90.6038	41.6001	38.5735	14.0251	0.880005	0.673891		2.81698	5.84907	2.28137	2.07636
1028	Area 12	5.45452	90	163	on Fe	0.370699	253.307	84.1289	4.81253	1.71115	2933.09	1260.19	1514.05	539.981	39.478	17.5344	84.1505	28.5274	1.65001	0.83467		1.89988	2.60744	1.96078	1.37242
1029	Area 12	5.45452	90	164	on Fe	0.308916	247.941	78.1494	3.15335	1.13608	3217.72	1277.68	1732.55	684.041	34.2285	18.4344	70.0337	22.4035	1.50334	0.662714		1.27181	1.97562	2.1466	1.55339
1030	Area 12	5.45452	90	165	on Fe	0.247133	293.702	57.0715	4.37711	1.13201	2053.23	928.95	2086.69	526.557	46.3148	13.9224	55.0461	18.0081	0.870838	0.349917		1.49032	2.21954	1.58201	1.4893
1031	Area 12	5.45452	90	166	on Fe	0.401591	251.774	98.6219	3.7372	1.87644	3965.45	1669.09	1684.84	578.333	33.5361	11.9445	64.9568	32.4699	1.63591	0.994245		1.48434	1.99046	2.51845	1.34097
1032	Area 12	5.45452	90	167	on Fe	0.247133	262.306	80.2114	8.08963	3.61185	3295.89	1534.67	2011.8	692.826	93.4547	46.2455	43.244	19.4937	1.21459	0.587467		3.08405	4.64533	2.80869	1.50625
1033	Area 12	5.45452	90	168	on Fe	0.339807	230.018	110.391	6.13337	3.41943	5122.61	2212.37	1631.18	735.679	73.7837	41.2487	56.3503	23.7905	1.65001	0.602498		2.66647	4.52335	2.92813	1.69638
1034	Area 12	5.45452	90	169	on Fe	0.617832	215.225	89.8028	4.10669	2.41791	5704.58	2010.52	1514.05	512.413	52.232	23.6706	81.6571	31.5714	2.29168	0.899135		1.90809	3.44982	2.80647	1.808
1035	Area 12	5.45452	90	170	on Fe	0.308916	208.176	98.3958	7.35171	4.75764	4186.75	2035.66	1940.78	1009.62	119.626	81.1435	86.5888	29.9523	1.99834	0.853156		3.53148	6.1638	2.30786	1.74539
1036	Area 12	5.45452	90	171	on Fe	0.216241	167.489	67.0395	4.40002	2.14587	3132.9	1553.33	1067.45	308.32	50.0765	24.9915	62.4123	24.8481	1.54525	0.754847		2.62705	4.69122	2.47587	1.78573
1037	Area 12	5.45452	90	172	on Fe	0.339807	234.235	87.462	7.11671	3.458	4805.29	1753.42	1698.98	421.705	72.9837	26.9938	79.4004	23.9393	2.43335	1.03739		3.03828	4.29575	3.06465	1.41387
1038	Area 12	5.45452	90	173	on Fe	0.370699	153.848	34.6367	2.88752	0.915421	5859.21	597.42	1159.33	223.075	30.6627	7.72861	88.1074	10.2621	2.88752	0.673046		1.87686	2.64486	3.27727	1.40919
1039	Area 12	5.45452	90	174	on Fe	0.463374	171.21	74.495	5.81781	3.44556	4176.37	2211.06	1544.63	502.657	91.0438	41.9865	59.1803	29.1182	1.90668	1.11043		3.39806	5.89422	3.22181	1.73459
1040	Area 12	5.45452	90	175	on Fe	0.308916	255.201	63.9758	4.69336	1.71156	4106.03	2515.2	2590.9	435.22	70.5471	21.3643	44.0552	27.0312	1.43001	1.0613		1.83908	2.72288	3.24594	1.48057
1041	Area 12	5.45452	90	176	on Fe	0.308916	201.173	47.7221	8.65338	3.10624	2963.53	1432.36	1965.09	451.259	133.614	43.0048	42.9552	19.1299	1.22834	0.743704		4.30147	6.7994	2.85958	1.58072
1042	Area 12	5.45452	90	177	on Fe	0.216241	222.489	67.3077	11.131	5.02273	3926.66	2157.66	2673.75	835.155	224.375	92.2614	44.0526	23.8433	1.57144	0.89726		5.00294	8.39178	3.56718	1.67737
1043	Area 12	5.45452	90	178	on Fe	0.216241	238.178	45.6486	8.381	3.62631	1466.02	453.964	2427.9	857.9	168.589	76.0631	25.9549	9.21843	0.628575	0.394022		3.5188	6.94383	2.4218	1.97335
1044	Area 12	5.45452	90	179	on Fe	0.247133	94.8526	38.0973	2.63543	1.80414	6629.28	1357.77	1207.46	374.168	46.1544	20.1269	53.8086	13.1822	1.69584	0.467413		2.77845	3.82243	3.15162	1.37574
1045	Area 12	5.45452	90	180	on Fe	0.370699	157.606	50.3208	4.62919	1.22143	3187.37	1362.29	1832.84	483.193	71.7907	14.519	34.528	10.1392	0.977783	0.565525		2.93718	3.91691	2.83186	1.33356
1046	Area 12	5.45452	90	183	on Fe	0.278024	82.5819	26.5381	1.28334	0.825005	4401.65	771.573	907.566	240.678	18.5168	6.36212	34.6095	8.40432	0.916672	0.449076		1.55402	2.04027	2.64862	1.3129
1047	Area 12	5.45452	90	184	on Fe	0.494265	184.4	53.1201	3.8844	1.34593	3381.37	1375.43	2030.54	572.675	60.4201	19.6364	50.2336	17.099	1.58126	0.985866		2.10651	2.97557	3.14781	1.41256
1048	Area 12	5.45452	90	185	on Fe	0.370699	158.813	50.4568	3.92641	1.16334	2175.41	1431.18	2250.83	777.604	75.1824	27.8418	27.9432	15.9181	0.794449	0.352506		2.47234	3.34021	2.84308	1.35103
1049	Area 12	5.45452	90	186	on Fe	0.154458	164.231	62.8518	4.43669	2.0225	3167.83	1000.19	1908.73	688.202	64.5337	24.05	24.6401	8.93612	0.660004	0.422067		2.7015	3.38097	2.67857	1.25152
1050	Area 12	5.45452	90	187	on Fe	0.525157	140.542	45.0404	3.11668	1.52702	4584.57	2955.74	2101.23	505.413	55.7552	17.5834	40.0747	29.6875	1.01373	0.815059		2.21762	2.65346	2.5296	1.19654
1051	Area 12	5.45452	90	188	on Fe	0.278024	77.4689	22.4208	1.46667	0.710051	4960.29	743.66	1416.48	333.673	38.9076	11.6323	72.356	12.8471	1.71112	0.476317		1.89324	2.74678	2.36486	1.45083
1052	Area 12	5.45452	90	190	on Fe	0.494265	245.107	63.3929	2.38335	0.930019	3274.02	1149.11	1215.74	286.119	15.9845	3.74243	76.2098	17.9119	1.58126	0.717507		0.972372	1.3148	2.07488	1.35216
1053	Area 12	5.45452	90	191	on Fe	0.339807	262.551	78.6124	4.73336	2.25258	2990.48	1241.2	1445.37	439.854	43.3169	19.5899	71.3837	24.7158	1.56668	0.971373		1.80283	2.99693	2.19472	1.66235
1054	Area 12	5.45452	90	192	on Fe	0.247133	293.77	23.6884	3.39169	0.706662	2206.18	674.223	1258.22	139.208	17.623	2.2591	57.842	11.1143	1.42084	0.782438		1.15454	1.40063	2.45642	1.21315
1055	Area 12	5.45452	90	194	on Fe	0.432482	179.118	57.7121	1.9643	1.00784	7983.1	1005.8	1163.65	280.708	16.7751	3.72389	104.226	14.9509	3.54883	1.092		1.09665	1.44159	3.40495	1.31454
1056	Area 12	5.45452	90	195	on Fe	0.339807	224.385	54.3109	2.40001	0.861689	6853.45	1000.24	1405.71	320.605	20.9668	5.1999	106.051	18.573	3.11668	0.987286		1.0696	1.49155	2.93887	1.39449
1057	Area 12	5.45452	90	196	on Fe	0.556048	262.26	93.8176	3.32039	1.54402	3500.56	2014.3	1583.89	524.585	26.064	10.4687	72.631	32.3928	1.5176	0.852538		1.26607	1.64557	2.08947	1.29975
1058	Area 12	5.45452	90	197	on Fe	0.370699	262.458	99.3972	5.75975	2.8632	3632.85	1445.74	1633.85	577.174	57.4142	27.302	79.0477	24.9021	1.68056	0.969589		2.19454	3.51405	2.12601	1.60127
1059	Area 12	5.45452	90	198	on Fe	0.370699	301.234	66.3376	5.07225	1.66262	2795.05	1749.27	1840.74	480.551	42.0905	15.2611	54.5725	24.3153	1.65001	1.19327		1.68383	2.28661	3.02352	1.35799
1060	Area 12	5.45452	90	199	on Fe	0.525157	177.834	57.8274	5.29513	2.71069	7135.51	1891.07	1175.84	340.156	58.4729	27.6507	104.393	24.9932	3.1059	1.22036		2.97756	4.97285	2.97521	1.67011
1061	Area 12	5.45452	90	200	on Fe	0.432482	237.366	101.181	7.46433	4.21051	6289.44	2511.41	2033.78	664.601	109.582	49.8738	81.3743	27.5552	2.8024	1.19774		3.14465	5.38807	3.44384	1.71341
1062	Area 12	5.45452	90	201	on Fe	0.58694	250.348	98.9948	5.72196	3.41819	4374.05	1593.19	1779.83	593.949	65.7205	27.3647	80.368	25.899	1.82369	0.820974		2.2856	3.69252	2.26918	1.61556
1063	Area 12	5.45452	90	202	on Fe	0.339807	242.251	77.0918	7.95004	3.96212	3362.35	1450.03	1926.01	626.112	116.817	46.6375	66.4004	21.9021	1.68334	1.32666		3.28173	6.06525	2.53514	1.84818
1064	Area 12	5.45452	90	203	on Fe	0.370699	251.229	69.0414	3.10141	0.602794	4035.95	1310.54	1438.17	261.014	24.139	5.2361	83.0199	22.9609	2.04723	0.671721		1.23449	1.67846	2.46596	1.35963
1065	Area 12	5.45452	90	204	on Fe	0.216241	184.434	91.2965	3.22145	1.88117	3411.9	2274.4	1625.49	670.732	41.5383	19.6399	55.2622	29.335	1.3881	1.10436		1.74666	2.55543	2.51185	1.46303
1066	Area 12	5.45452	90	205	on Fe	0.247133	242.735	74.0166	4.51461	1.55545	2511.38	1227.37	1749.28	571.456	37.7898	13.6856	50.6461	20.4204	0.962505	0.633196		1.85989	2.1603	1.90045	1.16152
1067	Area 12	5.45452	90	206	on Fe	0.370699	161.365	42.5905	2.30696	1.00251	5598.54	1099.45	1211.43	242.684	19.1126	3.53008	82.8977	16.843	2.96391	0.757253		1.42965	1.57769	3.57538	1.10355
1068	Area 12	5.45452	90	207	on Fe	0.339807	196.001	27.2952	2.65001	0.576053	4719.51	703.627	1624.86	213.519	26.7668	7.22579	68.2504	10.7607	2.40001	0.653116		1.35204	1.64733	3.51648	1.2184
1069	Area 12	5.45452	90	208	on Fe	0.308916	186.084	71.7012	2.27335	0.687062	3527.74	1241.93	2231.25	909.254	33.2752	11.2705	52.8553	17.2363	1.81501	1.00954		1.22167	1.49132	3.43392	1.22072
1070	Area 12	5.45452	90	209	on Fe	0.247133	179.966	42.7576	2.40626	0.59154	3510.76	2066.99	1715.48	394.439	23.4668	5.09487	40.7231	25.1181	1.42084	0.958913		1.33707	1.36794	3.48903	1.02309
1071	Area 12	5.45452	90	210	on Fe	0.401591	241.733	100.632	4.55515	2.36902	6189.57	1918.78	2282.75	898.001	58.3003	26.5532	74.6594	25.5135	2.60899	0.810115		1.88437	2.55395	3.49452	1.35533
1072	Area 12	5.45452	90	211	on Fe	0.278024	252.39	70.6618	11.1834	4.21071	1918.29	1243.15	1694.84	531.064	119.351	48.5807	37.9095	18.2886	1.12038	0.688691		4.43099	7.04198	2.9554	1.58926
1073	Area 12	5.45452	90	212	on Fe	0.463374	246.352	86.7732	9.2645	6.03608	3353.89	2537.26	1393.66	608.234	92.7672	71.9129	56.4425	33.2444	1.56445	0.952297		3.76067	6.65638	2.77176	1.77
1074	Area 12	5.45452	90	213	on Fe	0.432482	249.073	94.9159	10.3322	4.87853	3234.25	1834.73	1581.28	546.155	123.764	57.3814	55.9694	26.1211	1.57144	0.939555		4.14826	7.82679	2.80767	1.88676
1075	Area 12	5.45452	90	214	on Fe	0.401591	288.145	112.958	6.12055	2.76478	2589.65	1245.86	1782.43	503.86	56.3119	16.6978	48.5413	14.7712	1.36796	0.537722		2.12412	3.15927	2.81813	1.48733
1076	Area 12	5.45452	90	215	on Fe	0.339807	171.634	46.4068	5.8167	3.42211	6538.07	2024.27	1262.74	319.942	76.6171	29.4594	95.0339	23.2838	2.60001	1.12961		3.38901	6.06753	2.73588	1.79035
1077	Area 12	5.45452	90	216	on Fe	0.278024	263.492	107.949	6.62041	3.85596	3990.8	1706.94	1960.27	780.607	90.5061	48.1902	59.4411	24.4816	1.75186	0.794449		2.51256	4.61702	2.94722	1.83757
1078	Area 12	5.45452	90	217	on Fe	0.308916	274.048	120.687	5.62836	3.23839	5940.12	2668.14	2249.48	831.11	84.9388	42.4197	70.4004	29.2243	2.23668	1.09251		2.05379	3.77594	3.17708	1.83852
1079	Area 12	5.45452	90	218	on Fe	0.432482	276.062	156.114	6.96671	5.03111	8976.38	3628.63	2086.63	656.52	83.9933	35.5268	94.8493	45.4321	3.39169	1.75958		2.5236	4.0253	3.57587	1.59506
1080	Area 12	5.45452	90	221	on Fe	0.525157	188.069	55.6886	2.52354	0.861207	7924.11	1814.59	1302.05	251.696	20.7815	3.88529	115.145	28.0781	3.63433	1.38753		1.34182	1.59606	3.15632	1.18947
1081	Area 12	5.45452	90	222	on Fe	0.401591	319.256	118.504	4.85131	2.22485	4682.37	2344.28	2394.3	751.51	41.2361	14.0813	67.0158	31.1388	2.1154	1.30416		1.51957	1.72226	3.15657	1.13339
1082	Area 12	5.45452	90	223	on Fe	0.370699	295.489	92.4021	9.12088	4.3025	4693.13	1928.3	2707.31	1112.92	148.027	84.0785	56.6503	23.546	2.0014	0.832685		3.08671	5.46768	3.5329	1.77136
1083	Area 12	5.45452	90	224	on Fe	0.679615	299.21	77.602	9.38339	3.39641	7395.03	2354	2502.44	478.801	123.834	35.737	75.0671	26.0152	2.96668	1.07742		3.13605	4.94853	3.95204	1.57795
1084	Area 12	5.45452	90	225	on Fe	0.370699	268.417	100.512	11.4584	5.35335	6348.04	2360.24	2115.48	758.551	168.561	82.6	84.3491	28.9034	2.30696	0.77962		4.26888	7.96796	2.73501	1.86652
1085	Area 12	5.45452	90	226	on Fe	0.216241	321.961	55.6686	16.6049	3.8206	4452.48	1514.95	2738.7	671.899	218.875	72.2374	49.5003	17.824	1.9643	0.844893		5.15741	7.99193	3.96825	1.5496
1086	Area 12	5.45452	90	227	on Fe	0.308916	281.675	115.804	13.2367	7.13608	6333.12	2486.24	2123.4	750.278	160.913	78.2882	71.9587	32.0293	2.53001	1.1061		4.6993	7.57807	3.51592	1.6126
1087	Area 12	5.45452	90	228	on Fe	0.216241	333.642	61.3732	18.6477	5.6296	6927.5	1876.58	3085.18	823.848	267.616	97.2957	69.7718	19.7267	2.43573	1.03555		5.58914	8.67424	3.49099	1.55198
1088	Area 12	5.45452	90	229	on Fe	0.185349	370.03	42.3479	16.1029	5.78061	5817.17	914.55	2726.64	1118.62	240.504	118.476	41.3113	10.5666	1.71112	0.609891		4.35178	8.82053	4.14201	2.02688
1089	Area 12	5.45452	90	231	on Fe	0.432482	234.013	75.2636	9.41553	4.04399	5338.38	2072.17	2277.01	592.456	151.748	51.914	65.3194	22.6227	2.18692	1.0002		4.0235	6.66437	3.34804	1.65636
1090	Area 12	5.45452	90	232	on Fe	0.463374	212.032	90.6355	4.22891	2.19615	4883.43	2688.23	2129.12	592.917	59.2414	17.7916	65.267	33.8198	2.21223	1.47071		1.99447	2.78243	3.38951	1.39508
1091	Area 12	5.45452	90	233	on Fe	0.463374	236.856	89.2922	5.45114	2.32053	3125.04	1774.09	1922.53	613.743	67.8337	27.4995	47.1903	26.3597	1.28334	0.710051		2.30146	3.52836	2.7195	1.53309
1092	Area 12	5.45452	90	234	on Fe	0.401591	147.232	53.9299	2.20001	1.17867	5939.41	1350.5	1355.86	348.295	26.6258	10.0213	73.8414	11.2616	2.34104	0.843982		1.49425	1.96376	3.17036	1.31421
1093	Area 12	5.45452	90	235	on Fe	0.339807	186.618	67.6571	7.20004	4.05421	9583.99	1726.7	1200.69	293.456	69.4004	27.0305	115.701	25.982	4.90003	1.33995		3.85818	5.78004	4.23509	1.49813
1094	Area 12	5.45452	90	236	on Fe	0.432482	346.397	79.9662	14.9679	5.25364	3898.75	1232.14	2129.72	608.201	159.278	62.003	58.3134	17.703	1.85953	0.783971		4.32103	7.47885	3.18886	1.7308
1095	Area 12	5.45452	90	237	on Fe	0.370699	170.99	49.6742	4.26252	1.54604	5435.97	1714.16	1072.9	252.747	36.5752	10.5571	81.5838	23.6247	2.47501	1.16345		2.49285	3.40899	3.03371	1.36751
1096	Area 12	5.45452	90	238	on Fe	0.308916	136.346	32.762	1.81501	0.476904	7395.82	896.074	1123.34	241.197	22.4585	5.55627	99.2939	6.54846	3.11668	0.629181		1.33118	1.99925	3.13885	1.50186
1097	Area 12	5.45452	90	239	on Fe	0.216241	243.678	98.8895	8.0929	3.37625	5657.17	1901.06	2714.87	878.542	127.653	54.9626	66.4194	26.6501	2.35716	0.842996		3.32115	4.702	3.5489	1.41577
1098	Area 12	5.45452	90	240	on Fe	0.339807	198.251	67.213	7.61671	3.63757	6102.78	2197.5	2498.33	518.916	132.301	37.7697	70.9171	23.2612	2.31668	1.34791		3.84195	5.29557	3.26675	1.37835
1099	Area 12	5.45452	90	241	on Fe	0.247133	289.622	51.4405	11.1376	4.54258	3715.52	1777.91	3365.95	1196.16	216.976	122.98	42.694	19.3893	1.74168	1.30007		3.84555	6.44621	4.07944	1.67628
1100	Area 12	5.45452	90	242	on Fe	0.247133	214.57	107.681	7.76879	4.58486	5812.34	2561.08	2633.64	1127.36	141.626	79.5655	54.7253	25.4234	2.01668	0.984851		3.62063	5.37756	3.68509	1.48525
1101	Area 12	5.45452	90	243	on Fe	0.432482	251.037	94.1196	12.2703	5.34094	5678.05	2115.74	2805.33	857.546	201.236	81.7927	58.117	22.5084	2.05596	0.820459		4.88785	7.17333	3.53763	1.46759
1102	Area 12	5.45452	90	245	on Fe	0.278024	235.035	93.1245	10.2871	4.57918	7626	3749.68	3228.95	732.735	193.051	55.1082	76.4504	44.5062	2.58705	1.6255		4.37684	5.97876	3.38396	1.366
1103	Area 12	5.45452	90	247	on Fe	0.278024	156.242	48.5789	3.09631	1.36102	9198.27	2263.9	1680.89	558.271	41.841	17.7439	92.9301	28.1832	3.34076	1.10678		1.98175	2.48921	3.59491	1.25607
1104	Area 12	5.45452	90	308	on Fe	0.494265	192.226	59.2314	3.12814	1.54766	4734.4	2461.97	1701.98	525.952	42.5679	18.836	53.8086	25.7282	1.44376	0.877646		1.62732	2.50108	2.68313	1.53693
1105	Area 12	5.45452	90	309	on Fe	0.494265	186.05	51.1542	7.27608	2.73876	5656.54	2153.28	1679.88	400.754	111.421	38.2517	70.0796	22.3979	2.00522	1.00966		3.91082	6.6327	2.86135	1.69599
1106	Area 12	5.45452	90	310	on Fe	0.370699	143.047	45.3102	2.79585	1.84352	7105.76	1925.88	1283.51	233.6	40.4711	11.7222	65.7865	19.4769	2.38335	0.9083		1.9545	3.15316	3.62285	1.61328
1107	Area 12	5.45452	90	311	on Fe	0.370699	152.947	42.2289	3.26946	1.07139	2721.9	1292.19	1186.65	309.715	40.3947	11.2389	35.6891	16.6412	0.64167	0.571794		2.13765	3.4041	1.79795	1.59245
1108	Area 13	11.5056	150	61	On Fe	0.390375	242.094	75.758	9.19116	3.14936	6259.34	2359.92	1970.98	359.621	96.0998	22.5601	59.27	26.6391	1.0647	0.523893		3.79653	4.87573	1.79635	1.28426
1109	Area 13	11.5056	150	62	On Fe	0.487969	214.782	90.5747	8.97388	4.42879	6827.1	2621.65	1605.78	478.583	82.6813	32.843	60.3053	27.6868	1.15596	0.585487		4.17813	5.149	1.91684	1.23237
1110	Area 13	11.5056	150	63	On Fe	0.512367	163.742	82.0746	5.60389	3.78736	7638.17	2417.75	1381.29	398.355	60.4756	24.8511	67.3336	25.672	1.13816	0.416739		3.42239	4.37821	1.69033	1.27928
1111	Area 13	11.5056	150	64	On Fe	0.561164	293.229	139.518	5.10904	2.49324	9965.41	3465.7	1494.06	806.386	26.6637	15.2446	98.7344	49.9787	1.85543	1.04119		1.74234	1.78465	1.87921	1.02429
1112	Area 13	11.5056	150	65	On Fe	0.609961	241.468	123.561	6.36559	3.65274	8851.33	3695.27	1640.49	497.113	45.39	16.2093	98.6927	52.1222	1.92949	0.943461		2.6362	2.76686	1.95505	1.04956
1113	Area 13	11.5056	150	66	On Fe	0.585563	227.907	88.517	5.45386	2.48359	7918.23	2362.11	1872.66	567.527	47.1436	15.6422	80.5657	33.1273	1.55359	0.687862		2.39302	2.51747	1.92835	1.05201
1114	Area 13	11.5056	150	67	On Fe	0.585563	305.872	92.5801	7.38045	2.78089	6659.53	2530.55	1630.3	502.005	42.6929	15.9884	62.56	28.292	1.77087	0.744499		2.41292	2.61871	2.83068	1.08529
1115	Area 13	11.5056	150	68	On Fe	0.341578	291.224	122.489	7.33182	3.18862	6355.33	3561.13	1462.19	392.394	39.0058	12.132	61.5165	44.7802	1.33475	0.839628		2.51759	2.66763	2.16974	1.0596
1116	Area 13	11.5056	150	69	On Fe	0.561164	294.726	99.17	5.84969	2.23662	5910.93	2464.6	881.853	321.322	12.134	4.71669	60.1861	35.2423	2.11995	1.03694		1.98479	1.37596	3.52232	0.693252
1117	Area 13	11.5056	150	70	On Fe	0.487969	265.527	58.9237	4.68032	1.37749	7644.87	3310.49	2065.75	705.696	36.7994	16.4926	84.2415	47.2818	1.79912	0.856283		1.76266	1.78141	2.13567	1.01064
1118	Area 13	11.5056	150	71	On Fe	0.292781	316.99	99.4186	6.30127	2.58507	6381.29	2808.3	2211.6	745.323	43.8481	14.9982	66.2792	44.3926	1.45581	0.779258		1.98784	1.98264	2.19648	0.997383
1119	Area 13	11.5056	150	72	On Fe	0.365977	261.2	123.263	12.4924	6.50293	8296.98	3022.49	2451.83	985.635	131.982	56.331	92.1231	45.3598	1.69193	0.805249		4.78271	5.38299	1.83659	1.12551
1120	Area 13	11.5056	150	73	On Fe	0.487969	263.458	81.6898	7.72666	2.5755	7006.07	2943.39	2243.52	624.988	72.2604	21.9462	70.5873	35.2973	1.39932	0.561075		2.93278	3.22085	1.98239	1.09822
1121	Area 13	11.5056	150	74	On Fe	0.536766	216.136	98.1022	3.93484	2.07039	8782.03	3642.8	1981.51	701.504	35.536	13.1751	100.828	53.1732	1.89236	0.932216		1.82054	1.79338	1.87681	0.985082
1122	Area 13	11.5056	150	75	On Fe	0.585563	231.336	125.507	3.65039	2.19713	9736.27	3040.61	2744.77	1095.5	41.5051	20.0622	106.549	44.561	2.17285	0.881523		1.57796	1.51215	2.03929	0.958297
1123	Area 13	11.5056	150	76	On Fe	0.365977	196.246	103.898	5.2554	3.07601	12657.8	3167.21	2104.17	850.737	56.6042	23.7867	149	55.3152	2.91452	1.04083		2.67797	2.6901	1.95606	1.00453
1124	Area 13	11.5056	150	77	On Fe	0.439172	212.761	99.7638	8.83143	5.18109	8313.05	2860.52	2037.57	714.149	101.931	44.238	86.8899	37.7029	1.74311	0.782211		4.15087	5.00257	2.00611	1.20518
1125	Area 13	11.5056	150	78	On Fe	0.292781	335.684	67.1483	9.9589	2.30086	4749.66	1191.33	2655.15	592.626	95.6562	24.1499	36.1707	13.8716	1.15161	0.34193		2.96675	3.60266	3.18382	1.21435
1126	Area 13	11.5056	150	79	On Fe	0.243984	286.025	58.1615	13.4891	3.14731	5783.04	2282.25	1978.82	397.146	118.942	27.3808	56.9113	29.1071	1.39932	0.856935		4.71604	6.01073	2.45877	1.27453
1127	Area 13	11.5056	150	80	On Fe	0.365977	218.722	82.6474	4.07337	1.67694	7195.93	3214.99	1237.4	288.741	20.6508	4.97354	75.4066	42.0627	1.65716	0.795541		1.86235	1.66889	2.19763	0.896121
1128	Area 13	11.5056	150	81	On Fe	0.512367	286.763	73.0669	6.67997	1.77085	5433.97	2718.16	1242.14	322.841	26.6536	7.63244	52.343	33.9768	1.43615	0.795925		2.32944	2.14578	2.74373	0.921156
1129	Area 13	11.5056	150	82	On Fe	0.292781	220.754	96.1876	8.45964	4.90924	8667.56	3148.91	1427.53	442.194	72.6529	31.8515	100.654	44.3599	2.16561	0.990597		3.83215	5.0894	2.15154	1.32808
1130	Area 13	11.5056	150	83	On Fe	0.268383	265.744	104.085	6.27362	2.7105	7763.91	3032.55	1146.86	303.715	25.2446	7.01826	88.7314	41.883	2.10964	1.07302		2.36078	2.20119	2.37756	0.932399
1131	Area 13	11.5056	150	84	On Fe	0.414773	297.962	72.7845	7.08605	1.78309	5584.41	2259.17	2230.32	459.345	51.0492	11.3692	56.9492	28.47	1.4622	0.773874		2.37817	2.28888	2.56756	0.962452
1132	Area 13	11.5056	150	85	On Fe	0.46357	297.292	104.996	7.15897	3.09712	5164.69	2695.78	2258.75	898.857	58.7036	24.3309	53.722	31.6374	1.42722	0.672807		2.40806	2.59895	2.65668	1.07927
1133	Area 13	11.5056	150	86	On Fe	0.414773	245.813	87.2209	6.85087	3.24217	6244.28	2349.39	1895.3	597.855	56.5299	20.6495	65.0475	30.0793	1.53378	0.665433		2.78702	2.98263	2.35793	1.07019
1134	Area 13	11.5056	150	87	On Fe	0.268383	243.178	101.435	4.60645	2.2169	8152.28	2509.25	1658.26	466.41	27.4332	7.22112	91.9867	30.8752	1.95162	0.636747		1.89427	1.65434	2.12163	0.873339
1135	Area 13	11.5056	150	88	On Fe	0.365977	215.448	120.369	8.01348	5.48683	5927.72	2691.59	1990.86	771.196	83.9474	39.4703	63.1923	40.5037	1.70352	0.893507		3.71944	4.21664	2.69576	1.13368
1136	Area 13	11.5056	150	89	On Fe	0.31718	301.097	111.897	6.23776	2.29354	6361.98	2721.79	3155.52	991.862	62.4377	20.4845	74.1912	41.2697	1.55777	0.857078		2.07168	1.97869	2.09967	0.955113
1137	Area 13	11.5056	150	90	On Fe	0.365977	284.226	113.214	5.50456	2.31675	5775.58	3163.26	2373.36	880.819	45.9949	16.7514	65.7244	44.6781	1.37904	0.958797		1.93668	1.93797	2.09821	1.00067
1138	Area 13	11.5056	150	91	On Fe	0.414773	243.221	141.296	9.81618	6.54858	9461.93	3657.39	2368.54	997.214	98.4123	47.6564	116	52.6355	2.40803	1.10869		4.0359	4.15497	2.0759	1.0295
1139	Area 13	11.5056	150	92	On Fe	0.414773	356.951	155.054	8.58404	4.24564	8952.35	2982.87	2927.58	618.476	70.0834	14.2571	103.663	43.2491	2.17285	0.94812		2.40482	2.3939	2.09607	0.995458
1140	Area 13	11.5056	150	93	On Fe	0.487969	264.154	131.274	5.07144	2.88968	8518.49	3603.47	2251.18	786.178	44.5782	15.7557	101.342	52.2257	2.08159	1.11286		1.91988	1.98021	2.05403	1.03142
1141	Area 13	11.5056	150	94	On Fe	0.31718	281.227	110.153	12.0343	4.94731	6573.54	2499.24	1930.42	442.414	96.6551	30.2041	75.2876	37.6736	1.56445	0.606326		4.27919	5.00694	2.07797	1.17007
1142	Area 13	11.5056	150	95	On Fe	0.414773	247.051	144.159	10.2916	6.6039	9499.34	4298.04	2214.45	803.089	102.712	44.5796	115.279	67.532	2.37736	1.2497		4.1658	4.63827	2.06227	1.11341
1143	Area 13	11.5056	150	96	On Fe	0.341578	323.171	115.258	8.10784	3.20839	6576.48	3627.73	2110.14	519.449	56.9101	14.5876	71.7972	54.0764	1.6017	1.02935		2.50884	2.69698	2.23087	1.07499
1144	Area 13	11.5056	150	97	On Fe	0.414773	308.606	116.68	7.40815	3.00098	7569.96	3714.05	2543.35	645.348	61.0852	15.9325	90.8303	54.1072	1.9888	1.12229		2.40052	2.40176	2.18958	1.00052
1145	Area 13	11.5056	150	98	On Fe	0.46357	252.517	139.79	6.81132	4.16545	9315.67	3526.92	2593.77	969.783	79.3525	33.4447	104.818	53.3383	2.11338	1.04379		2.69737	3.05935	2.01623	1.1342
1146	Area 13	11.5056	150	99	On Fe	0.46357	262.714	143.783	6.10228	3.7818	8715.77	3724.1	2217.97	1120.52	54.12	29.2389	95.1572	56.8108	2.26434	1.24154		2.32279	2.44007	2.37958	1.05049
1147	Area 13	11.5056	150	100	On Fe	0.365977	302.936	123.752	6.73294	3.28945	7981.05	3545.32	2629.06	906.245	64.554	23.931	86.5374	45.6776	1.69772	0.832917		2.22256	2.4554	1.96183	1.10476
1148	Area 13	11.5056	150	101	On Fe	0.512367	272.591	124.132	4.94169	2.53311	7897.4	3325.14	1905.5	948.75	35.9866	18.4647	81.0205	50.5575	1.73414	0.806699		1.81285	1.88857	2.14038	1.04176
1149	Area 13	11.5056	150	102	On Fe	0.512367	230.459	126.395	3.90286	2.39194	7419.55	3638.2	2588.13	1191.5	45.4478	21.4471	88.0895	64.2866	2.04041	1.03044		1.69352	1.75601	2.31629	1.0369
1150	Area 13	11.5056	150	103	On Fe	0.390375	205.747	117.28	3.19952	2.00926	8018.28	3426.69	2796.3	1370.91	45.2225	22.0828	95.3882	51.082	1.81976	1.07599		1.55507	1.61722	1.90774	1.03997
1151	Area 13	11.5056	150	104	On Fe	0.731953	238.252	105.427	3.89665	2.0192	7703.85	3514.84	3110.85	1515.91	56.2276	31.4448	91.3843	54.1435	1.91501	0.97226		1.63552	1.80747	2.09555	1.10514
1152	Area 13	11.5056	150	105	On Fe	0.414773	342.441	99.7501	7.09628	2.07776	6231.06	2594.03	3503.46	1048.3	71.6223	21.486	69.7306	37.5408	1.40085	0.74379		2.07226	2.04433	2.00894	0.986521
1153	Area 13	11.5056	150	106	On Fe	0.658758	312.205	184.888	5.29854	3.44959	9676.28	3125.16	3423.93	1730.71	60.4793	30.78	111.569	48.1368	2.38209	0.885126		1.69713	1.76637	2.13509	1.0408
1154	Area 13	11.5056	150	107	On Fe	0.658758	354.938	135.15	6.46705	2.82851	6908.93	3125.81	3385.56	1572.98	63.1865	30.049	70.6708	47.1041	1.88314	0.832255		1.82202	1.86635	2.66466	1.02433
1155	Area 13	11.5056	150	108	On Fe	0.439172	248.183	131.554	5.57699	3.33384	12932.8	2979.32	1682.56	621.075	36.5425	14.7228	171.129	55.4658	3.72282	0.888981		2.24713	2.17184	2.17545	0.966495
1156	Area 13	11.5056	150	109	On Fe	0.439172	300.636	121.853	6.11296	2.92789	6623.06	3338.31	3212.55	1103.34	70.072	26.0043	74.3019	42.9914	1.5886	0.604225		2.03334	2.1812	2.13803	1.07272
1157	Area 13	11.5056	150	110	On Fe	0.31718	356.923	120.94	8.19666	3.32674	6048.42	2788.83	4149.81	1151.31	99.5968	28.7172	66.2018	35.3868	1.5912	0.666075		2.29648	2.40003	2.40355	1.04509
1158	Area 13	11.5056	150	111	On Fe	0.414773	331.94	155.549	6.24247	3.48974	10352.2	3060.1	1842.29	512.412	33.3392	9.88832	125.305	47.3669	2.65344	0.815973		1.8806	1.80966	2.11759	0.962277
1159	Area 13	11.5056	150	112	On Fe	0.31718	356.16	218.377	11.0448	7.1337	11700.2	4004.89	2582.74	1117.53	88.9265	44.0172	138.681	68.4782	2.92834	1.02432		3.10107	3.44311	2.11156	1.1103
1160	Area 13	11.5056	150	113	On Fe	0.268383	310.165	86.2527	9.63956	2.85852	13239.1	2533.04	2025.16	517.216	68.4962	18.6141	165.129	37.8144	3.62669	1.17195		3.10788	3.38226	2.19628	1.08828
1161	Area 13	11.5056	150	114	On Fe	0.536766	269.351	176.074	9.22079	6.38003	12112.5	4028.39	2380.28	1059.28	86.7244	43.7832	155.394	64.0923	3.16446	1.27276		3.42334	3.64346	2.03641	1.0643
1162	Area 13	11.5056	150	115	On Fe	0.390375	340.046	161.092	8.06671	4.11	8076.74	3588.99	3404.65	1505.21	81.7916	38.718	84.3392	46.9583	1.64594	0.681019		2.37224	2.40235	1.95157	1.01269
1163	Area 13	11.5056	150	116	On Fe	0.585563	342.311	188.725	8.0142	4.62001	8106.47	3672.58	2846.82	1506.08	69.524	39.2223	89.4454	55.4419	2.02799	0.94262		2.3412	2.44217	2.2673	1.04312
1164	Area 13	11.5056	150	117	On Fe	0.268383	394.772	210.235	8.0435	4.7029	6030.35	2071.71	3856.24	2316.76	78.5861	47.3115	50.8684	25.4539	1.48544	0.504483		2.03751	2.03789	2.92016	1.00019
1165	Area 13	11.5056	150	118	On Fe	0.609961	323.487	166.897	14.8241	9.26743	7910.48	3682.28	2412.21	1178.19	127.531	71.0824	84.5604	54.6766	1.99555	0.661195		4.58258	5.28689	2.35991	1.15369
1166	Area 13	11.5056	150	119	On Fe	0.561164	263.282	180.402	4.64801	3.53483	10169.7	3816.29	1753.15	948.579	29.8644	16.4062	130.394	64.6791	2.4865	0.97622		1.76542	1.70348	1.90691	0.964915
1167	Area 13	11.5056	150	120	On Fe	0.46357	322.579	121.331	6.04281	2.67673	6924.22	2207.64	2726.49	751.141	49.3489	14.3115	82.0514	33.8958	1.93498	0.617193		1.87328	1.80998	2.35825	0.966207
1168	Area 13	11.5056	150	121	On Fe	0.658758	226.971	159.403	5.00561	3.77807	10479.4	3396.71	2042.33	972.803	45.4818	24.6425	127.31	55.8556	2.90357	1.05907		2.20539	2.22696	2.28072	1.00978
1169	Area 13	11.5056	150	122	On Fe	0.341578	237.933	160.561	3.56968	2.46926	8587.78	2753.82	2285.83	1106.51	32.0527	15.4548	110.282	45.893	2.35289	0.970511		1.50029	1.40223	2.13353	0.934644
1170	Area 13	11.5056	150	123	On Fe	0.390375	279.559	139.267	4.2099	1.86733	7403.31	3078.65	3515.3	1800.76	54.5331	24.5763	86.0884	48.0579	1.81976	0.917328		1.50591	1.55131	2.11383	1.03015
1171	Area 13	11.5056	150	124	On Fe	0.414773	279.291	126.722	16.2887	8.89512	8062.92	3405.09	3075.81	1299.45	200.889	95.0551	82.8649	47.4533	1.61558	0.856037		5.83217	6.53126	1.94965	1.11987
1172	Area 13	11.5056	150	125	On Fe	0.414773	300.779	147.56	7.58197	4.12069	8666.06	2471.76	3353.15	1607.3	91.4847	43.6182	94.8488	35.334	1.77918	0.626835		2.52078	2.72832	1.87581	1.08233
1173	Area 13	11.5056	150	126	On Fe	0.341578	312.139	152.215	17.7739	10.0606	8524.07	4141.63	3553.93	1304.45	223.568	104.697	91.6571	64.0782	1.86865	1.19158		5.69423	6.29072	2.03874	1.10475
1174	Area 13	11.5056	150	127	On Fe	0.365977	280.674	143.894	16.6759	10.5801	8054.24	2637.35	3893.03	1423.85	236.934	109.203	87.6847	38.2114	1.87734	0.908479		5.94137	6.08609	2.14102	1.02436
1175	Area 13	11.5056	150	128	On Fe	0.487969	210.893	165.754	6.74453	6.13574	8644.76	3247.71	2666.59	1296.7	93.7933	55.3742	95.1188	45.2234	1.94687	0.936688		3.19809	3.51735	2.04678	1.09983
1176	Area 13	11.5056	150	129	On Fe	0.634359	263.727	129.075	4.77359	2.52331	5166.84	2510.18	2741.78	1512.3	50.7612	29.0359	49.0028	34.1557	1.27028	0.680411		1.81005	1.8514	2.59226	1.02284
1177	Area 13	11.5056	150	130	On Fe	0.365977	240.949	103.172	6.13034	3.10378	9331.16	2949.01	2282.17	741.476	61.4019	20.766	115.086	44.421	2.65378	1.14923		2.54425	2.6905	2.30591	1.05748
1178	Area 13	11.5056	150	131	On Fe	0.829547	160.093	98.5765	6.75373	4.71916	8503.69	2256.96	1819.57	857.249	88.1999	47.6151	103.929	34.6218	2.04248	0.728198		4.21863	4.8473	1.96527	1.14902
1179	Area 13	11.5056	150	132	On Fe	0.439172	165.866	75.667	4.69819	2.4564	6338.03	1982.84	1780.32	665.196	54.8235	21.2056	74.3019	29.4802	1.40511	0.520845		2.83252	3.07942	1.89108	1.08716
1180	Area 13	11.5056	150	133	On Fe	0.439172	149.854	88.7131	6.06467	4.17012	6415.6	1755.01	1385.19	653.185	63.9639	37.2193	71.3226	20.6614	1.2844	0.523657		4.04704	4.61769	1.80083	1.141
1181	Area 13	11.5056	150	134	On Fe	0.439172	256.092	141.072	8.54655	5.49062	7196.84	3118.99	2451.28	722.67	87.0493	35.668	80.6756	40.7433	1.86865	0.891477		3.33729	3.55118	2.31626	1.06409
1182	Area 13	11.5056	150	135	On Fe	0.683156	268.08	138.224	4.65611	2.8256	5863.86	3455.99	2950.05	1625.18	55.2525	32.5415	59.682	51.4216	1.26025	0.785795		1.73683	1.87293	2.11161	1.07836
1183	Area 13	11.5056	150	136	On Fe	0.365977	212.516	93.0655	3.0304	1.54881	9049.43	2640.37	2645.75	1111.9	37.0833	15.6276	97.1467	40.6072	2.225	0.688136		1.42596	1.40162	2.29035	0.982928
1184	Area 13	11.5056	150	137	On Fe	0.683156	226.784	149.848	5.69287	4.06877	8185.57	3078.11	2755.06	1361.69	68.839	37.244	93.1005	42.6129	1.86865	0.772871		2.51027	2.49864	2.00713	0.99537
1185	Area 13	11.5056	150	138	On Fe	0.243984	255.345	123.089	4.37178	2.32748	6247.49	3597.45	2721.91	1243.45	48.5502	21.3714	72.0865	50.9347	1.29502	0.843111		1.71211	1.78368	1.79648	1.04181
1186	Area 13	11.5056	150	139	On Fe	0.341578	242.105	114.651	4.28362	2.05604	5791.59	2665.94	2747.26	1150.57	46.5239	19.565	61.1503	30.4522	1.16713	0.880904		1.76932	1.69346	1.90863	0.957126
1187	Area 13	11.5056	150	140	On Fe	0.31718	309.815	124.347	13.3714	6.73176	6010.67	3157.83	2974.71	1318.6	141.155	69.0557	61.2276	46.7368	1.39062	0.643595		4.31593	4.74517	2.27124	1.09946
1188	Area 13	11.5056	150	141	On Fe	0.219586	326.411	113.532	9.62815	4.04075	6913.69	2011.42	4694.27	1845.78	144.934	57.1119	68.4207	22.6997	1.54514	0.545862		2.9497	3.08747	2.25829	1.0467
1189	Area 13	11.5056	150	142	On Fe	0.390375	295.633	112.594	11.9996	4.37118	5528.28	2830.27	3767.13	1126.69	160.014	57.7761	53.5717	35.8907	1.13531	0.579545		4.05895	4.24765	2.11925	1.04649
1190	Area 13	11.5056	150	143	On Fe	0.243984	317.836	83.1536	15.0361	4.26676	5427.51	1768.9	4129.65	1283.42	212.375	69.1789	53.1219	23.0848	1.34717	0.467598		4.73078	5.14267	2.53599	1.08707
1191	Area 13	11.5056	150	144	On Fe	0.585563	240.814	97.0676	3.14701	1.31687	4137.37	2941.98	2458.35	881.831	31.9699	11.5707	37.507	35.6515	0.789469	0.554403		1.30683	1.30046	2.10486	0.995128
1192	Area 13	11.5056	150	145	On Fe	0.341578	267.279	91.0574	7.8471	3.32613	4797.28	2397.54	2995.44	670.628	97.1203	22.5918	44.0965	28.1752	0.856724	0.398811		2.93592	3.24227	1.94284	1.10435
1193	Area 13	11.5056	150	146	On Fe	0.268383	311.089	67.3299	11.1408	3.23592	5325.95	2149.29	4197.3	792.114	161.004	40.5213	55.5381	26.8207	1.2089	0.573178		3.58123	3.8359	2.1767	1.07111
1194	Area 13	11.5056	150	147	On Fe	0.195188	314.716	64.2721	4.59558	1.14877	3415.13	1805.25	3600.24	791.848	59.8186	13.0533	31.1478	17.3113	0.94519	0.536655		1.46023	1.66152	3.03453	1.13784
1195	Area 13	11.5056	150	148	On Fe	0.365977	184.154	109.002	3.42441	2.72437	7915.48	3365.55	3020.06	1122.15	62.6766	36.4534	89.2723	47.2628	1.55866	0.819595		1.85954	2.07535	1.74596	1.11605
1196	Area 13	11.5056	150	149	On Fe	0.439172	255.185	137.477	16.7454	10.1644	7240.83	3294.46	3418.18	1486.05	243.161	123.451	66.8707	40.1244	1.20231	0.609675		6.56209	7.11377	1.79796	1.08407
1197	Area 13	11.5056	150	150	On Fe	0.46357	236.136	108.224	4.84432	2.17842	6347	4103.8	3016.44	1089.7	68.3648	21.5192	66.5442	51.3388	1.24424	0.894391		2.05149	2.26641	1.8698	1.10476
1198	Area 13	11.5056	150	151	On Fe	0.536766	271.168	132.543	5.02126	2.5773	6961.03	3442.18	2170.74	733.483	40.0358	15.1276	74.4814	48.8875	1.65532	0.778066		1.85172	1.84434	2.22246	0.996016
1199	Area 13	11.5056	150	152	On Fe	0.31718	315.612	78.6363	5.93021	1.38934	6684.65	2008.37	2679.11	588.649	46.3319	10.7711	75.9027	31.5885	1.7316	0.538659		1.87896	1.72937	2.28134	0.92039
1200	Area 13	11.5056	150	153	On Fe	0.292781	209.716	86.1893	3.92562	1.37864	4446.1	2312.08	1998.47	549.988	36.6777	11.4961	53.1479	22.9639	1.15161	0.633422		1.87187	1.83529	2.1668	0.980457
1201	Area 13	11.5056	150	154	On Fe	0.365977	171.621	81.9349	6.84883	3.92727	5087.87	1687.65	1530.4	590.484	68.6042	32.067	58.3715	19.0154	1.00241	0.40483		3.99068	4.48276	1.71729	1.12331
1202	Area 13	11.5056	150	155	On Fe	0.487969	212.483	72.2427	3.5374	1.34324	6963.8	2558.59	1349.92	303.811	19.3471	4.25831	76.4018	31.1889	1.92515	0.771878		1.66479	1.4332	2.51977	0.860887
1203	Area 13	11.5056	150	156	On Fe	0.341578	184.32	81.6495	3.16616	1.60975	7128	3125.93	1659.4	675.29	26.2418	11.0282	92.4269	47.7224	2.25356	1.17227		1.71775	1.5814	2.43821	0.920626
1204	Area 13	11.5056	150	157	On Fe	0.341578	156.861	115.083	2.68813	2.27219	5491.42	1955.97	2033.21	1540.68	28.365	21.8785	65.0117	28.1822	1.56445	0.635036		1.7137	1.39508	2.40642	0.814079
1205	Area 13	11.5056	150	158	On Fe	0.341578	223.81	114.078	14.018	8.45605	9150.07	3003.3	3679.17	1381.07	243.477	110.924	103.651	41.5747	1.6017	0.457009		6.26335	6.61773	1.54528	1.05658
1206	Area 13	11.5056	150	159	On Fe	0.487969	165.011	114.907	8.30898	6.69487	9433.7	3552.31	2596.47	1235.7	137.372	85.3043	112.189	49.4127	1.91211	0.895279		5.03542	5.29073	1.70437	1.0507
1207	Area 13	11.5056	150	160	On Fe	0.341578	165.137	81.5834	2.68813	1.26248	5042.54	2017.29	2097.35	843.69	33.4122	14.3132	41.129	24.7139	0.900181	0.548218		1.62782	1.59307	2.18868	0.978651
1208	Area 13	11.5056	150	161	On Fe	0.46357	193.484	123.852	7.71705	5.55454	7471.34	3081.12	2502.57	1355.39	105.431	60.9207	84.9105	41.3994	1.3769	0.583227		3.98846	4.21293	1.62159	1.05628
1209	Area 13	11.5056	150	162	On Fe	0.268383	151.784	67.2773	2.28347	1.26614	9201.71	2177.65	1829.88	708.481	26.4061	9.25525	101.342	29.9724	1.8489	0.701899		1.50442	1.44305	1.82442	0.959203
1210	Area 13	11.5056	150	163	On Fe	0.512367	188.645	123.856	4.46987	3.20895	6973.87	2657.91	2478.91	1217.51	62.5409	33.7573	79.9071	38.2564	1.33268	0.698744		2.36946	2.52292	1.66779	1.06477
1211	Area 13	11.5056	150	164	On Fe	0.805149	217.58	112.981	5.53616	3.71999	5916.23	2746.64	3033.32	1398.68	85.368	58.3	62.0566	33.9333	1.11408	0.620103		2.54442	2.81435	1.79526	1.10608
1212	Area 13	11.5056	150	165	On Fe	0.414773	250.384	99.5764	8.19548	3.45022	5900.58	1932.95	2996.82	1061.53	100.733	38.0569	56.1209	22.8343	1.26281	0.64831		3.27317	3.36134	2.25016	1.02694
1213	Area 13	11.5056	150	166	On Fe	0.439172	141.119	98.1344	2.39014	1.86844	6638.55	2373.08	2189.23	1125.03	39.739	21.3046	66.2575	28.3341	1.03331	0.454941		1.6937	1.81521	1.55954	1.07174
1214	Area 13	11.5056	150	167	On Fe	0.487969	168.261	109.673	3.25059	2.37496	6998.04	2537.28	2024.25	1227.69	39.8066	24.3268	70.0962	31.4521	1.38193	0.655823		1.93187	1.96649	1.97148	1.01792
1215	Area 13	11.5056	150	168	On Fe	0.536766	111.724	93.8637	2.02273	1.84064	9410.95	2476.5	1903.61	1212.42	35.0975	23.089	103.783	35.3314	1.80544	0.585151		1.81047	1.84373	1.73963	1.01838
1216	Area 13	11.5056	150	169	On Fe	0.414773	187.249	98.9336	16.1609	10.0312	6075.24	3048.27	2739.12	1264.22	272.511	155.947	64.4187	40.2968	1.05831	0.626923		8.63072	9.94888	1.64286	1.15273
1217	Area 13	11.5056	150	170	On Fe	0.439172	174.287	112.314	12.4287	10.0742	5422.79	3484.38	2148.76	1459.22	179.598	136.959	54.5337	51.4475	1.183	0.944194		7.13118	8.35824	2.16929	1.17207
1218	Area 13	11.5056	150	171	On Fe	0.46357	170.379	92.8592	4.09868	2.39995	6967.15	3400.4	2140.85	1026.94	59.3211	30.0175	76.7497	45.6734	1.44094	0.772681		2.40563	2.77091	1.87746	1.15185
1219	Area 13	11.5056	150	172	On Fe	0.31718	234.508	106.696	5.54244	2.78196	7307.82	2954.19	3094.96	1074.47	80.1481	24.8571	82.2742	44.1156	1.56445	0.887772		2.36344	2.58964	1.90151	1.09571
1220	Area 13	11.5056	150	173	On Fe	0.390375	149.28	86.1732	5.18768	3.34346	5755.4	1863.8	1769.65	599.297	63.029	26.8485	54.3376	23.1205	1.01581	0.460692		3.47513	3.56167	1.86944	1.0249
1221	Area 13	11.5056	150	174	On Fe	0.341578	217.875	63.8771	7.64223	2.85882	2918.41	1849.58	3011.89	936.735	106.283	29.8842	27.4586	20.806	0.546317	0.479003		3.50762	3.5288	1.9896	1.00604
1222	Area 13	11.5056	150	175	On Fe	0.341578	210.326	71.9098	9.41155	4.48772	4099.33	2163.57	2653.4	1233.32	130.427	64.5513	37.1992	28.3604	0.67048	0.527499		4.47475	4.91547	1.8024	1.09849
1223	Area 13	11.5056	150	176	On Fe	0.390375	142.202	82.5178	3.03113	1.81006	6461.47	2786.11	1936.56	947.611	45.9286	22.2087	70.4384	34.9785	1.08099	0.636291		2.13156	2.37166	1.53466	1.11264
1224	Area 13	11.5056	150	177	On Fe	0.365977	157.749	78.2868	2.90293	1.58733	8066.99	2229.88	1492.34	600.143	27.3432	10.6942	84.2371	30.7438	1.7151	0.545225		1.84022	1.83223	2.03604	0.995658
1225	Area 13	11.5056	150	178	On Fe	0.46357	164.501	104.285	3.15178	2.13089	4975.39	2358.54	1021.54	578.772	18.7231	10.6905	41.3391	29.4914	0.814248	0.517616		1.91596	1.83283	1.96968	0.956609
1226	Area 13	11.5056	150	179	On Fe	0.536766	136.921	73.5895	4.19953	2.94928	5153.68	2312.68	1927.92	1166.04	65.2804	44.9493	51.2437	25.0218	1.12593	0.685663		3.06711	3.38605	2.19721	1.10399
1227	Area 13	11.5056	150	180	On Fe	0.46357	158.394	80.08	6.57802	3.91618	6171.34	2524.81	2176.49	782.653	97.3666	43.3472	61.9972	32.426	1.09786	0.489273		4.15295	4.47356	1.77083	1.0772
1228	Area 13	11.5056	150	181	On Fe	0.536766	151.033	101.353	6.73189	5.61872	7037.45	2510.13	2299.86	941.6	115.813	59.2683	76.4567	32.6287	1.33927	0.655177		4.45723	5.03566	1.75167	1.12977
1229	Area 13	11.5056	150	182	On Fe	0.487969	115.591	52.6565	5.05405	3.08324	10344.4	1692.78	1232.85	445.413	64.7727	32.1998	118.49	26.7947	2.45532	0.704331		4.37234	5.25388	2.07218	1.20162
1230	Area 13	11.5056	150	183	On Fe	0.390375	216.726	78.6364	9.49536	4.30524	5213.87	2480.1	2680.72	841.022	137.954	56.5386	59.7534	34.6436	1.09729	0.338668		4.38128	5.14617	1.83636	1.17458
1231	Area 13	11.5056	150	184	On Fe	0.390375	178.353	92.0299	4.43262	2.32912	6187.09	2850.13	2210.82	908.65	60.867	26.5019	72.3885	36.5742	1.58618	0.829107		2.4853	2.75315	2.19121	1.10777
1232	Area 13	11.5056	150	185	On Fe	0.536766	154.292	95.3802	2.97483	1.97065	6388.7	2882.72	2361.89	1141.68	46.1435	22.3878	71.9332	34.9232	1.31161	0.628414		1.92805	1.95367	1.82337	1.01329
1233	Area 13	11.5056	150	186	On Fe	0.46357	172.383	85.4354	8.73258	5.03188	6205.92	3093.14	2481.83	1245.63	140.668	76.1448	68.8771	43.7611	1.44094	0.84828		5.06581	5.66792	2.09205	1.11886
1234	Area 13	11.5056	150	187	On Fe	0.487969	124.809	66.4842	5.35391	3.12578	8833.03	1596.47	1293.13	578.774	63.2169	32.2144	94.3148	23.9217	1.95122	0.504019		4.28969	4.88868	2.06884	1.13963
1235	Area 13	11.5056	150	188	On Fe	0.512367	161.101	51.4675	2.83092	1.01119	7815.85	1925.24	1504.42	399.799	28.3174	13.2839	78.5082	22.3184	1.81692	0.64099		1.75723	1.88228	2.3143	1.07117
1236	Area 13	11.5056	150	189	On Fe	0.634359	221.551	63.7319	5.22822	2.08009	5843.67	2366.34	2530.74	861.057	66.4257	26.2449	58.8575	25.8585	1.54774	0.772712		2.35983	2.62475	2.62964	1.11226
1237	Area 13	11.5056	150	190	On Fe	0.195188	134.543	46.7436	2.05334	0.885058	10599.3	2164.38	1217.07	266.215	14.4821	3.09525	133.761	28.4118	2.93335	0.62286		1.52616	1.18991	2.19298	0.779676
1238	Area 13	11.5056	150	191	On Fe	0.243984	161.756	77.6655	2.88555	1.51418	3940.21	2217.07	872.704	318.25	15.8184	6.19581	31.2021	21.2012	0.573633	0.428149		1.78389	1.81257	1.83844	1.01608
1239	Area 13	11.5056	150	192	On Fe	0.585563	162.718	58.679	9.3324	4.16303	3813.99	2582.21	1664.54	780.736	119.92	60.3926	34.6896	28.5241	0.626506	0.460605		5.73533	7.20438	1.80603	1.25614
1240	Area 13	11.5056	150	193	On Fe	0.46357	201.238	54.4751	3.51316	1.01247	4812.13	2594.3	2804.45	627.637	51.412	12.6198	48.3105	30.4767	0.750206	0.402702		1.74577	1.83323	1.55288	1.0501
1241	Area 13	11.5056	150	194	On Fe	0.414773	180.03	44.8877	2.99598	0.761502	2100.19	1372.23	2357.88	620.007	33.467	10.4847	17.347	12.5325	0.403895	0.245717		1.66416	1.41937	2.32832	0.852907
1242	Area 13	11.5056	150	195	On Fe	0.683156	96.6453	50.8551	2.29391	1.45172	12994	1515.84	1093.73	350.975	26.754	10.9944	153.751	24.795	2.81229	0.672907		2.37353	2.44613	1.82912	1.03058
1243	Area 13	11.5056	150	196	On Fe	0.46357	305.123	90.6273	5.41154	2.02838	7631.55	2242.92	1758.33	477.789	26.3578	7.89653	81.3333	28.0699	1.7703	0.719756		1.77356	1.49903	2.1766	0.845209
1244	Area 13	11.5056	150	197	On Fe	0.512367	263.076	114.769	4.82994	2.37175	9162.06	2684.86	2027.31	773.015	32.9735	13.0758	101.594	38.3629	2.35496	0.738976		1.83594	1.62647	2.318	0.885901
1245	Area 13	11.5056	150	198	On Fe	0.341578	188.076	91.721	3.39586	2.03445	11322.2	2046.52	1122.2	368.074	20.6545	7.1389	149.387	32.9213	3.3524	0.825746		1.80558	1.84053	2.24411	1.01936
1246	Area 13	11.5056	150	199	On Fe	0.46357	250.303	135.231	9.24034	5.90099	8540.07	2946.01	2488.16	814.263	100.258	39.2679	87.7695	41.4243	2.14998	0.91654		3.69166	4.02939	2.44958	1.09148
1247	Area 3	3.93748	10	2	On Fe	0.439172	325.48	123.947	23.6121	11.1405	8062.02	3465.67	4953.73	1507.09	396.076	153.758	116.681	64.4497	1.25574	0.700261		7.25456	7.99551	1.07621	1.10214
1248	Area 3	3.93748	10	3	On Fe	0.426973	290.476	129.48	27.4577	13.449	12323.6	2176.08	4666.11	1897.88	480.663	216.079	207.032	48.7154	2.03539	0.733138		9.45267	10.3011	0.983124	1.08976
1249	Area 3	3.93748	10	4	On Fe	0.274482	258.276	71.7951	20.9892	6.26514	6768.95	1190.17	4225.87	1028.1	359.407	90.753	86.8125	19.9963	0.993304	0.474585		8.12665	8.5049	1.14419	1.04654
1250	Area 3	3.93748	10	5	On Fe	0.555065	245.106	112.699	25.2072	12.867	8024.55	1939.37	4278.98	1414.28	444.115	179.027	107.784	39.0077	0.845635	0.411356		10.2842	10.379	0.784568	1.00922
1251	Area 3	3.93748	10	6	On Fe	0.378176	333.45	122.206	12.1004	4.18506	7320.37	2591.48	5521.27	1766.18	232.067	64.81	101.772	39.5815	1.11829	0.537198		3.62886	4.20314	1.09881	1.15825
1252	Area 3	3.93748	10	7	On Fe	0.47577	297.418	87.6538	10.3867	3.17962	7601.91	1639.18	5215.75	1286.97	217.287	51.6735	107.061	33.8057	1.47498	0.576033		3.49229	4.16599	1.3777	1.19291
1253	Area 3	3.93748	10	8	On Fe	0.46967	161.881	34.944	12.4511	5.19503	8468.55	561.629	3323.02	473.107	255.157	74.4076	121.49	13.2113	1.43147	0.558717		7.69152	7.67846	1.17826	0.998301
1254	Area 3	3.93748	10	9	On Fe	0.530666	253.292	90.6161	22.5975	10.1149	5944.85	2554.69	5280.91	1795.59	511.915	232.958	81.0776	41.2076	0.896192	0.520827		8.92149	9.6937	1.10535	1.08656
1255	Area 3	3.93748	10	15	On Fe	0.378176	216.808	86.7739	8.79882	4.12065	7101.27	1634.37	4467.46	1572.05	206.649	72.6085	107.327	33.8793	1.14696	0.636782		4.05834	4.62566	1.06866	1.13979
1256	Area 3	3.93748	10	16	On Fe	0.390375	315.157	139.372	25.5001	12.0978	10095.2	2412.79	4610.36	2039.28	407.891	198.851	151.695	48.9078	1.87303	0.785724		8.09126	8.84727	1.23473	1.09343
1257	Area 3	3.93748	10	17	On Fe	0.561164	344.883	187.344	18.2251	10.4563	13140.7	2768.16	4542.56	1855.75	274.649	114.027	205.103	63.7146	2.6584	0.848151		5.28443	6.04612	1.29613	1.14414
1258	Area 3	3.93748	10	18	On Fe	0.396475	262.902	121.679	14.3825	7.19436	7498.34	2286.71	3219.13	1225.99	198.757	80.1492	112.059	49.4634	1.59024	0.669351		5.47068	6.17423	1.41911	1.1286
1259	Area 3	3.93748	10	19	On Fe	0.225686	292.923	64.7483	21.2236	5.66489	3927.3	984.122	5822.72	1170.96	453.37	99.5274	42.0629	11.3368	0.521667	0.40132		7.24546	7.78622	1.24021	1.07464
1260	Area 3	3.93748	10	20	On Fe	0.439172	230.171	67.7149	10.9912	4.93538	3900.86	1452.11	4308.67	1374.3	221.458	104.061	50.3177	22.7923	0.656088	0.472257		4.77526	5.13982	1.30389	1.07634
1261	Area 3	3.93748	10	21	On Fe	0.256184	176.467	45.8581	11.4347	3.54782	8293.81	2532.04	2977.09	768.16	212.657	62.3011	155.26	56.9274	1.38474	0.723142		6.4798	7.14313	0.891883	1.10237
1262	Area 3	3.93748	10	22	On Fe	0.494068	470.12	158.349	22.6503	11.1655	7174.46	3806.17	5817.5	2208.07	318.437	160.516	109.229	77.1852	1.64296	0.965491		4.81799	5.47378	1.50415	1.13611
1263	Area 3	3.93748	10	23	On Fe	0.365977	429.894	144.62	28.2795	10.4906	7761.8	2079.97	5476.79	1858.02	411.308	154.131	108.293	39.6236	1.65504	0.829231		6.57825	7.51002	1.5283	1.14165
1264	Area 3	3.93748	10	24	On Fe	0.353777	364.919	124.419	10.8112	4.33125	8000.91	2043.02	4551.5	1341.2	157.452	45.4538	109.295	35.1705	1.89601	0.813226		2.96263	3.45936	1.73478	1.16766
1265	Area 3	3.93748	10	25	On Fe	0.433072	249.552	76.3954	13.5641	4.77022	6859.55	1887.44	3284.6	966.48	211.796	67.6293	98.7084	35.4096	1.63113	0.72429		5.43539	6.44817	1.65247	1.18633
1266	Area 3	3.93748	10	26	On Fe	0.250084	248.686	47.6162	24.9696	5.9916	5554.17	1695.15	3279.05	689.933	377.746	86.9344	79.9942	31.4512	1.11499	0.58158		10.0406	11.52	1.39384	1.14734
1267	Area 3	3.93748	10	34	On Fe	0.189088	153.512	34.8363	11.4122	2.99493	3816.79	2175.92	2602.65	414.777	269.404	44.2612	45.9603	35.3385	0.598058	0.452172		7.43409	10.3512	1.30125	1.39239
1268	Area 3	3.93748	10	35	On Fe	0.274482	214.881	81.3859	9.6057	4.0791	4929.44	1541.28	2599.01	717.146	135.123	39.3188	62.4596	22.4289	0.846566	0.538751		4.47024	5.19902	1.35538	1.16303
1269	Area 3	3.93748	10	36	On Fe	0.372076	268.034	97.6297	24.2395	10.824	7349.59	1743.38	3402.54	1205.26	352.044	137.59	108.953	32.9752	1.65705	0.738417		9.04346	10.3465	1.52088	1.14408
1270	Area 3	3.93748	10	37	On Fe	0.323279	268.772	87.0636	25.4353	9.73497	6645.73	1949.63	3318.31	1064.53	362.736	124.273	94.7307	32.738	1.63403	0.669183		9.46353	10.9314	1.72492	1.1551
1271	Area 3	3.93748	10	38	On Fe	0.414773	287.042	127.099	16.6163	8.12304	8144.64	2747.05	3280.62	1189.76	224.087	90.2249	135.616	51.4046	2.10645	0.962406		5.78882	6.83063	1.55325	1.17997
1272	Area 3	3.93748	10	39	On Fe	0.365977	318.491	154.289	21.3038	11.9775	9580.19	2224.77	4095	1585.19	318.406	132.668	145.338	40.7367	1.89631	0.81053		6.68899	7.77549	1.30475	1.16243
1273	Area 3	3.93748	10	40	On Fe	0.31718	319.318	121.993	44.6254	20.2236	5954.19	2234.91	4571.89	1420.24	710.866	258.665	88.3131	43.3353	1.09891	0.68355		13.9752	15.5486	1.24433	1.11258
1274	Area 3	3.93748	10	41	On Fe	0.365977	284.975	100.316	15.2847	5.74125	6223.06	2708.7	4615.61	1412.55	308.92	100.252	87.6703	48.7311	1.24868	0.774421		5.36354	6.69294	1.4243	1.24786
1275	Area 3	3.93748	10	42	On Fe	0.262283	323.894	69.9505	23.1998	14.2826	4928.01	1223.52	4753.32	1044.15	385.449	195.336	67.2547	21.5394	1.21669	0.715245		7.16279	8.10905	1.80908	1.13211
1276	Area 3	3.93748	10	43	On Fe	0.201287	451.604	77.5659	20.179	4.10452	4927.61	905.706	5513.54	1050.69	296.198	52.1032	66.5862	14.362	1.45455	0.512965		4.4683	5.3722	2.18447	1.20229
1277	Area 3	3.93748	10	44	On Fe	0.213486	428.694	117.539	17.5457	5.74383	7281.85	1923.95	5007.93	1405.44	247.635	72.3884	109.229	37.3892	2.06804	0.796345		4.09282	4.94485	1.89331	1.20818
1278	Area 3	3.93748	10	45	On Fe	0.353777	380.722	122.771	35.0609	13.2828	8698.38	2176.33	4625.64	1596.1	520.791	192.892	146.891	46.8068	2.30324	0.823797		9.20906	11.2588	1.568	1.22258
1279	Area 3	3.93748	10	46	On Fe	0.219586	468.849	124.526	45.0232	14.5542	6476.15	1423.84	5523.42	1390.64	627.785	173.359	94.2721	27.8165	1.60847	0.73105		9.60291	11.3659	1.7062	1.18358
1280	Area 3	3.93748	10	47	On Fe	0.189088	421.311	117.869	39.2424	13.3029	7598.51	1845.13	5053.96	1447.67	551.417	170.968	113.123	34.8998	1.99079	0.697367		9.31435	10.9106	1.75985	1.17138
1281	Area 3	3.93748	10	48	On Fe	0.164689	312.383	67.2867	33.5616	10.3542	8437.89	673.852	3514.55	656.812	464.567	100.623	122.498	13.7319	2.59613	0.702033		10.7438	13.2184	2.11933	1.23033
1282	Area 3	3.93748	10	49	On Fe	0.219586	322.295	78.7909	37.8838	12.466	4166.27	1496.95	4068.04	1094.21	585.767	186.997	54.0885	24.3313	1.11464	0.508946		11.7544	14.3992	2.06078	1.22501
1283	Area 3	3.93748	10	50	On Fe	0.237885	279.881	56.2236	23.7494	6.39662	6828.49	1846.45	3136.54	609.317	329.418	80.4429	97.1662	32.3658	1.69313	0.746909		8.48554	10.5026	1.74251	1.23771
1284	Area 3	3.93748	10	51	On Fe	0.390375	348.2	99.655	47.5201	16.1585	5691.71	2999.6	4825.86	1034.43	742.191	190.567	76.8973	47.9052	1.33334	0.845355		13.6473	15.3794	1.73393	1.12692
1285	Area 3	3.93748	10	52	On Fe	0.268383	375.436	102.614	38.9035	12.6239	7563.08	1598.39	4788.78	1338.46	562.745	165.46	114.477	31.4195	1.8586	0.711564		10.3622	11.7513	1.62356	1.13405
1286	Area 3	3.93748	10	53	On Fe	0.433072	336.438	126.819	45.2459	20.1841	8292.26	2997.09	4137.11	1167.97	638.634	219.461	132.579	55.759	1.85291	0.860069		13.4485	15.4367	1.39758	1.14784
1287	Area 3	3.93748	10	54	On Fe	0.262283	308.526	103.274	26.5546	9.98255	8422.18	2400.69	4488.1	1504.23	445.061	158.912	139.423	46.4578	1.95498	0.962368		8.60693	9.91646	1.40219	1.15215
1288	Area 3	3.93748	10	55	On Fe	0.359877	442.183	117.052	46.6486	15.8453	7207.46	2268.22	5685.32	1339.93	692.765	204.55	115.711	44.2956	1.79931	0.807663		10.5496	12.1851	1.555	1.15503
1289	Area 3	3.93748	10	56	On Fe	0.256184	584.245	104.893	62.8817	13.2304	6493.43	2595.88	6998.39	1033.79	850.52	131.662	111.148	49.825	2.12246	1.123		10.7629	12.1531	1.90958	1.12916
1290	Area 3	3.93748	10	57	On Fe	0.134191	418.704	49.5752	44.0637	6.33823	3647.73	1100.23	5582.03	698.684	659.167	73.8216	45.2759	15.3172	0.911982	0.58473		10.5238	11.8087	2.01428	1.12209
1291	Area 3	3.93748	10	58	On Fe	0.121992	441.539	57.5905	42.2733	7.02009	5141.49	1411.97	6113.46	601.254	684.651	97.1953	74.5909	29.7029	1.24445	0.917182		9.57407	11.1991	1.66837	1.16973
1292	Area 3	3.93748	10	59	On Fe	0.195188	419.923	127.788	44.278	15.587	4022.41	1786.25	4898.92	1131.58	583.392	153.083	55.5717	26.7564	0.761909	0.407987		10.5443	11.9086	1.37104	1.12938
1293	Area 3	3.93748	10	60	On Fe	0.286682	324.217	106.681	20.0906	7.64944	8354.84	2251	5084.74	1523.96	356.633	112.045	137.873	44.853	2.31815	0.723425		6.19667	7.01379	1.68136	1.13187
1294	Area 3	3.93748	10	61	On Fe	0.243984	408.739	95.709	45.3145	13.2332	5945.41	2123.69	5937.09	1115.27	753.211	163.851	83.9052	40.0515	1.54287	0.683864		11.0864	12.6865	1.83882	1.14433
1295	Area 3	3.93748	10	62	On Fe	0.164689	468.79	133.214	31.7932	9.30456	6908.71	1812.14	6637.29	1709.03	508.419	140.048	96.4708	30.3114	1.96591	1.07656		6.78197	7.66004	2.03783	1.12947
1296	Area 3	3.93748	10	63	On Fe	0.201287	477.271	126.819	31.3922	8.20796	8166.56	1859.99	6398.55	1598.69	502.206	119.434	132.264	39.6102	2.69362	0.954372		6.57744	7.84874	2.03654	1.19328
1297	Area 3	3.93748	10	64	On Fe	0.256184	377.725	97.7502	32.8407	9.85274	7922.72	1264.13	4782.3	1161.27	484.925	129.414	107.042	22.605	2.14665	0.894324		8.69433	10.14	2.00542	1.16628
1298	Area 3	3.93748	10	65	On Fe	0.335479	421.821	166.642	26.9069	10.5818	11351.3	2638.97	5207.49	1593.63	393.381	119.319	174.75	53.6778	2.89525	0.991603		6.37876	7.55413	1.6568	1.18426
1299	Area 3	3.93748	10	66	On Fe	0.176889	319.003	83.6971	27.4112	8.7088	6587.92	1519.81	4159.98	1027.31	411.326	113.579	88.4165	25.3174	1.98797	0.78299		8.59276	9.88769	2.24842	1.1507
1300	Area 3	3.93748	10	67	On Fe	0.250084	364.304	93.5118	13.5843	3.85127	7636.77	1531.44	4472.99	1136.84	192.831	42.7358	133.464	36.6983	2.18042	0.941703		3.72883	4.31101	1.63371	1.15613
1301	Area 3	3.93748	10	68	On Fe	0.237885	443.125	110.983	16.469	4.68099	9413.99	2092.7	5677.91	1321.96	248.291	56.2716	178.866	44.6865	2.30526	0.980829		3.71655	4.37293	1.28882	1.17661
1302	Area 3	3.93748	10	69	On Fe	0.268383	339.252	130.783	22.9439	9.94494	9391.39	2934.48	5115.16	1850.33	417.797	160.286	158.65	60.5771	2.34345	1.13429		6.76308	8.16783	1.47712	1.20771
1303	Area 3	3.93748	10	70	On Fe	0.365977	396.938	119.76	26.5864	10.1912	7954.91	1538.98	5664.37	1889.96	462.326	168.673	129.182	31.1945	1.70583	0.654788		6.69788	8.16201	1.32049	1.2186
1304	Area 3	3.93748	10	71	On Fe	0.262283	406.21	84.7042	24.5406	5.45466	8889.7	2234.07	5800.95	1111.79	415.045	85.2424	150.132	46.2354	2.17351	0.945898		6.04135	7.15478	1.44774	1.1843
1305	Area 3	3.93748	10	72	On Fe	0.213486	471.578	95.4647	59.2548	13.526	7244.31	2234.61	5616.02	1174.63	798.219	177.017	127.34	45.4274	1.83584	0.769554		12.5652	14.2133	1.44168	1.13116
1306	Area 3	3.93748	10	73	On Fe	0.182988	407.867	97.537	51.8945	14.7504	6368.08	2188.26	5529.36	1055.93	794.239	172.825	100.665	43.5694	1.76086	1.08764		12.7234	14.364	1.74922	1.12895
1307	Area 3	3.93748	10	74	On Fe	0.268383	372.568	79.4628	40.5139	10.4398	6459.39	2038.88	4979.04	865.407	612.956	128.028	104.012	41.8133	1.41415	0.588385		10.8742	12.3107	1.3596	1.1321
1308	Area 3	3.93748	10	75	On Fe	0.207387	449.676	129.663	30.7154	9.071	6588.37	2642.95	6103.04	1709.78	488.264	127.501	104.972	49.8552	1.80767	0.939438		6.83056	8.00034	1.72205	1.17126
1309	Area 3	3.93748	10	76	On Fe	0.237885	468.769	137.152	23.6387	9.6282	6933.74	2926.42	6551.95	1879.49	382.83	154.837	116.924	58.8796	1.82337	1.04694		5.04272	5.84299	1.55945	1.1587
1310	Area 3	3.93748	10	77	On Fe	0.329379	317.547	157.092	10.9912	5.95804	10961.9	2651.33	4652.17	2065.18	198.059	87.7798	176.373	55.407	2.3939	0.808562		3.4613	4.25734	1.3573	1.22998
1311	Area 3	3.93748	10	78	On Fe	0.176889	396.28	124.681	14.7565	5.4725	8597.04	1796.52	5922.63	1713.56	260.687	81.1538	138.991	33.4539	2.25945	0.80982		3.72376	4.40154	1.62561	1.18202
1312	Area 3	3.93748	10	79	On Fe	0.207387	334.448	122.065	35.8396	15.9038	11133	3031.52	4212.08	1357.41	507.424	190.003	197.551	65.9099	2.80114	1.41678		10.716	12.0469	1.41793	1.12419
1313	Area 3	3.93748	10	82	On Fe	0.30498	305.246	131.544	23.5582	11.1241	9976.25	2854.34	4398.63	1469.5	371.329	135.333	173.329	56.0917	2.10795	0.97522		7.71778	8.44193	1.21615	1.09383
1314	Area 3	3.93748	10	83	On Fe	0.280582	301.247	150.596	29.7255	15.9948	9017.77	2813.04	4320.32	1943.26	482.686	234.042	153.895	58.1249	1.833	0.846418		9.86749	11.1725	1.19107	1.13225
1315	Area 3	3.93748	10	84	On Fe	0.213486	352.321	75.0119	31.9058	8.34518	3444.07	1768.5	4950.3	1017.87	505.639	130.659	48.5155	27.5019	0.885266	0.559044		9.0559	10.2143	1.82471	1.12792
1316	Area 3	3.93748	10	85	On Fe	0.231785	408.644	130.72	35.9902	12.7037	6247.96	4010.45	6132.53	1812.42	637.698	210.59	97.9521	74.6506	1.51713	1.04044		8.80722	10.3986	1.54885	1.18069
1317	Area 3	3.93748	10	86	On Fe	0.207387	334.56	72.3311	31.8807	8.79804	4549.99	1668.86	4967.6	826.479	549.023	114.524	63.9331	27.0203	1.56864	0.743657		9.52913	11.0521	2.45356	1.15982
1318	Area 3	3.93748	10	87	On Fe	0.31718	313.692	139.792	32.7426	16.5385	13754.8	2278.3	4576.04	1496.72	557.18	215.514	225.462	58.4545	3.15997	1.14291		10.4378	12.176	1.40156	1.16653
1319	Area 3	3.93748	10	88	On Fe	0.256184	463.561	139.134	60.8862	19.1271	8943.57	3063.13	6040.18	1631.74	903.062	265.512	129.144	59.9711	2.40666	1.11656		13.1344	14.9509	1.86356	1.1383
1320	Area 3	3.93748	10	89	On Fe	0.182988	606.488	96.8676	79.5941	11.8011	4996.51	1542.44	8022.88	1424.2	1204.36	193.003	58.667	23.2727	1.62541	0.723272		13.1238	15.0115	2.77056	1.14384
1321	Area 3	3.93748	10	90	On Fe	0.146391	397.209	87.2637	40.4341	9.23325	9911.73	996.988	5252.78	1047.66	625.347	143.184	133.101	17.9632	2.74076	0.870094		10.1796	11.9051	2.05915	1.16951
1322	Area 3	3.93748	10	91	On Fe	0.176889	473.706	71.1366	73.5286	11.9363	5253.66	1437.63	5900.67	900.107	998.696	161.645	64.6834	23.7605	1.156	0.421632		15.522	16.9251	1.78716	1.0904
1323	Area 3	3.93748	10	92	On Fe	0.286682	336.607	100.859	52.2421	16.6281	10047.3	2072.71	3968.05	1226.9	684.162	222.022	141.45	39.6603	2.14523	0.716005		15.5202	17.2418	1.5166	1.11092
1324	Area 3	3.93748	10	93	On Fe	0.274482	242.97	71.9028	15.4526	6.12381	5083.35	2239.06	3516.81	993.198	260.787	88.6637	72.5902	36.8845	1.04974	0.768804		6.3599	7.41546	1.44612	1.16597
1325	Area 3	3.93748	10	94	On Fe	0.207387	234.974	81.0625	27.9143	10.6871	5032.48	1926.29	3425.92	1092.07	452.693	152.733	67.6829	29.3914	1.23997	0.684233		11.8797	13.2138	1.83203	1.1123
1326	Area 3	3.93748	10	95	On Fe	0.231785	221.963	45.154	28.0235	7.02341	3366.41	970.763	2678.06	635.524	383.247	103.817	43.5892	14.9053	0.755226	0.533015		12.6253	14.3106	1.7326	1.13348
1327	Area 3	3.93748	10	96	On Fe	0.378176	212.818	87.3699	25.7165	12.8115	5546.8	1457.92	2968.93	986.455	396.778	147.738	75.4618	23.6981	1.39683	0.692477		12.0838	13.3643	1.85105	1.10597
1328	Area 4	40.3198	160	35	On Fe	0.250084	215.6	95.3783	3.04275	1.3371	4929.34	1102.22	1369.64	448.587	22.8938	7.25629	91.4155	26.7963	2.36342	0.547895		1.41129	1.67152	2.58536	1.18439
1329	Area 4	40.3198	160	36	On Fe	0.280582	203.375	89.2155	3.08889	1.42445	5235.47	1141.96	1307.99	409.946	23.6786	6.96115	100.213	27.0018	2.42626	0.505542		1.51881	1.81031	2.4211	1.19192
1330	Area 4	40.3198	160	38	On Fe	0.176889	273.177	67.5596	9.26729	2.5055	3767.03	893.855	1504.46	290.783	59.5934	12.5079	68.0363	20.3084	1.84645	0.426323		3.39241	3.96112	2.71391	1.16764
1331	Area 4	40.3198	160	39	On Fe	0.213486	205.117	86.993	6.97637	3.32887	5193.46	1479.09	1233.35	353.665	49.1358	15.5662	99.7334	28.543	2.48442	0.634307		3.40116	3.98394	2.49107	1.17135
1332	Area 4	40.3198	160	40	On Fe	0.164689	253.68	89.2958	10.3203	4.1491	4292.12	1416.63	1343.41	378.183	62.4994	21.0893	75.3118	28.104	1.98414	0.504171		4.06822	4.65231	2.63456	1.14357
1333	Area 4	40.3198	160	41	On Fe	0.243984	236.568	93.7296	9.68755	4.24831	4713.99	1200.37	1581.24	441.84	75.861	23.7564	86.8104	26.0769	2.2613	0.551014		4.09505	4.79757	2.60487	1.17155
1334	Area 4	40.3198	160	42	On Fe	0.195188	255.093	105.031	3.10099	1.34352	4486.07	1301.37	1469.71	502.086	20.9164	6.95141	82.3689	32.0941	2.22363	0.582866		1.21563	1.42316	2.6996	1.17072
1335	Area 4	40.3198	160	43	On Fe	0.243984	252.106	129.883	4.25722	2.16207	4263.13	1448.98	1349.79	583.842	25.6084	10.4881	71.6999	29.5043	2.00522	0.732786		1.68866	1.89722	2.79668	1.1235
1336	Area 4	40.3198	160	44	On Fe	0.170789	275.08	106.467	4.62464	1.77113	4288.33	1179.41	1692.36	529.915	31.6355	10.4299	79.7889	27.8457	2.01071	0.542452		1.68119	1.86931	2.52004	1.11189
1337	Area 4	40.3198	160	45	On Fe	0.298881	223.349	98.2571	2.74439	1.23127	4731	1429.68	1214.13	381.734	17.1405	5.19093	86.1258	30.2323	2.35262	0.779925		1.22875	1.41176	2.73161	1.14894
1338	Area 4	40.3198	160	46	On Fe	0.359877	244.216	109.972	5.4753	2.5451	4096.21	1370.01	1373.15	508.87	34.9175	13.3569	71.7779	27.7762	1.81263	0.616738		2.24199	2.54288	2.52533	1.13421
1339	Area 4	40.3198	160	47	On Fe	0.365977	212.261	133.173	6.52368	4.21433	5242.38	1772.67	1392.09	731.226	50.3454	27.6123	94.0444	38.1077	2.19867	0.734558		3.07343	3.61654	2.33791	1.17671
1340	Area 4	40.3198	160	48	On Fe	0.30498	290.556	116.181	4.97076	2.08567	5232.64	1418.63	1562.6	493.03	30.6356	9.38918	96.1017	31.3032	2.66767	0.797602		1.71078	1.96055	2.77589	1.146
1341	Area 4	40.3198	160	49	On Fe	0.231785	241.93	90.9052	16.5349	6.38736	4857.52	1433.3	1367	440.414	105.918	36.2895	90.4728	32.9597	2.2439	0.665369		6.8346	7.74819	2.4802	1.13367
1342	Area 4	40.3198	160	50	On Fe	0.15249	274.284	84.2561	29.7293	10.5538	4519.92	1189.14	1521.14	366.313	178.654	54.5677	82.4082	26.0757	2.20041	0.574225		10.8389	11.7447	2.67013	1.08357
1343	Area 4	40.3198	160	51	On Fe	0.298881	258.753	97.1169	5.2934	1.92711	4261.74	1371.27	1457.42	392.273	36.1204	11.113	72.4838	29.4087	1.84039	0.599253		2.04573	2.47839	2.53904	1.21149
1344	Area 4	40.3198	160	52	On Fe	0.262283	175.188	85.8521	16.2976	8.72803	6113.89	1194.24	1247.75	458.423	134.816	56.9067	120.055	29.319	2.54016	0.468247		9.30291	10.8048	2.11583	1.16144
1345	Area 4	40.3198	160	53	On Fe	0.31108	178.432	85.5102	17.12	9.06867	6177.55	1292.03	1247.17	475.288	135.83	59.3652	122.738	33.2394	2.50254	0.514616		9.59467	10.891	2.03893	1.13511
1346	Area 4	40.3198	160	54	On Fe	0.323279	212.15	106.671	20.8568	11.5951	5805.28	1547.43	1391.72	546.41	155.783	70.5295	110.262	37.4697	2.60605	0.571265		9.83117	11.1936	2.36351	1.13859
1347	Area 4	40.3198	160	55	On Fe	0.402574	233.051	104.324	8.32699	3.96338	5296.17	1322.64	1439.76	508.279	56.4066	21.4255	96.508	29.5867	2.3246	0.504163		3.57304	3.91778	2.40871	1.09648
1348	Area 4	40.3198	160	56	On Fe	0.384275	229.735	93.3479	3.83561	1.70306	6133.76	1111.95	1456.06	451.964	27.9771	8.94356	121.109	28.3921	2.68646	0.466149		1.66958	1.92143	2.21821	1.15085
1349	Area 4	40.3198	160	57	On Fe	0.195188	70.3501	33.799	0.802956	0.420652	7257.26	929.279	467.557	150.534	7.27078	1.70698	151.22	21.1602	2.45847	0.36947		1.14137	1.55506	1.62576	1.36245
1350	Area 4	40.3198	160	58	On Fe	0.31718	278.42	110.53	6.73128	3.11152	3844.86	1951.4	1198.82	463.682	36.0197	14.5689	67.4011	46.9417	1.53151	0.756461		2.41767	3.0046	2.27223	1.24277
[truncated: 542 more rows]

## Sheet: cell data normalise Fe&As to O
	Area	Scans	ROI	Description	Area	12C		13C		16O		12C14N		13C14N		56Fe16O		75As			% 13C:12C	%13C14N:12C14N	75As:56Fe16O %	13C with N to without		56Fe16O:16O %	75As:16O		As:O : FeO:O %
[truncated: 1,881 more rows]
